# Supplementary material for: AI-designed NMR spectroscopy RF pulses for fast acquisition at high and ultra-high magnetic fields
Source: Nat Commun. 2023 Jul 12;14:4144. doi: 10.1038/s41467-023-39581-4 (PMC10338431; doi:10.1038/s41467-023-39581-4)
Supplement: Supplementary file 4 — Source data [file 41467_2023_39581_MOESM4_ESM.zip]

Archive with 26 entries (22 files):
- Fig1/
- Fig1/Fig1A.xlsx
- Fig1/Fig1B.xlsx
- Fig1/Fig1C.xlsx
- Fig1/Fig1D.xlsx
- Fig3/
- Fig3/Fig3A.xlsx
- Fig3/Fig3B.xlsx
- Fig3/Fig3C_0.2s.xlsx
- Fig3/Fig3C_0.5s.xlsx
- Fig3/Fig3C_1s.xlsx
- Fig3/Fig3C_2s.xlsx
- Fig5/
- Fig5/Fig5B.xlsx
- Fig5/Fig5C.xlsx
- Fig5/Fig5D_0.25s.xlsx
- Fig5/Fig5D_0.5s.xlsx
- Fig5/Fig5D_1s.xlsx
- Fig5/Fig5D_2s.xlsx
- Fig6/
- Fig6/Fig6B.xlsx
- Fig6/Fig6C.xlsx
- Fig6/Fig6D_0.25s.xlsx
- Fig6/Fig6D_0.5s.xlsx
- Fig6/Fig6D_1s.xlsx
- Fig6/Fig6D_2s.xlsx
