# Supplementary material for: AI-designed NMR spectroscopy RF pulses for fast acquisition at high and ultra-high magnetic fields
Source: Nat Commun. 2023 Jul 12;14:4144. doi: 10.1038/s41467-023-39581-4 (PMC10338431; doi:10.1038/s41467-023-39581-4)
Supplement: Supplementary file 4 — Source data [file 41467_2023_39581_MOESM4_ESM.zip › Fig1/Fig1A.xlsx]

## Sheet: Shape
Time_us	Amplitude_kHz	Phase_radians
0	6.12719	2.28291
1.92035	6.032	2.38129
3.84071	5.82388	2.50985
5.76106	5.57819	2.56785
7.68142	5.35588	2.40789
9.60177	5.20406	1.92737
11.5221	5.14744	1.1548
13.4425	5.18081	0.288259
15.3628	5.27719	-0.420275
17.2832	5.40412	-0.858161
19.2035	5.52731	-1.07435
21.1239	5.61106	-1.19819
23.0442	5.62881	-1.33406
24.9646	5.57219	-1.53128
26.885	5.44875	-1.76144
28.8053	5.27706	-1.9162
30.7257	5.07681	-1.86223
32.646	4.86763	-1.49549
34.5664	4.67269	-0.804335
36.4867	4.5165	0.144758
38.4071	4.41212	1.19002
40.3274	4.35225	2.09607
42.2478	4.319	2.63845
44.1681	4.29938	2.72381
46.0885	4.28994	2.4089
48.0088	4.2945	1.84637
49.9292	4.32144	1.21379
51.8496	4.37819	0.621704
53.7699	4.46681	0.0854688
55.6903	4.57975	-0.428025
57.6106	4.7	-0.958552
59.531	4.80406	-1.51111
61.4513	4.86781	-2.05806
63.3717	4.87206	-2.55987
65.292	4.80494	-2.99113
67.2124	4.66113	-3.35559
69.1327	4.44281	-3.6812
71.0531	4.17144	-4.00471
72.9735	3.87887	-4.36315
74.8938	3.58294	-4.77929
76.8142	3.28638	-5.23913
78.7345	2.98988	-5.68689
80.6549	2.69469	-6.03751
82.5752	2.41006	-6.19941
84.4956	2.16419	-6.11752
86.4159	1.98725	-5.79713
88.3363	1.88738	-5.29763
90.2566	1.85013	-4.70342
92.177	1.85238	-4.08205
94.0973	1.87475	-3.46526
96.0177	1.90813	-2.86773
97.9381	1.95312	-2.3156
99.8584	2.01475	-1.86036
101.779	2.0955	-1.56779
103.699	2.19219	-1.48589
105.619	2.29581	-1.61961
107.54	2.39281	-1.93641
109.46	2.46588	-2.37759
111.381	2.49825	-2.8784
113.301	2.47838	-3.3851
115.221	2.40319	-3.86592
117.142	2.27894	-4.31091
119.062	2.12019	-4.72557
120.982	1.94613	-5.11872
122.903	1.77631	-5.49918
124.823	1.62719	-5.87591
126.743	1.50919	-6.24461
128.664	1.42588	-6.59375
130.584	1.37563	-6.91402
132.504	1.35462	-7.19564
134.425	1.35975	-7.42652
136.345	1.38813	-7.59829
138.265	1.43731	-7.71132
140.186	1.5065	-7.75989
142.106	1.59394	-7.75593
144.027	1.69637	-7.71942
145.947	1.80906	-7.67685
147.867	1.92575	-7.66454
149.788	2.03812	-7.71998
151.708	2.13612	-7.8821
153.628	2.20725	-8.17945
155.549	2.23856	-8.61976
157.469	2.21913	-9.18719
159.389	2.14038	-9.838
161.31	2.00231	-10.5177
163.23	1.8155	-11.1672
165.15	1.59969	-11.7421
167.071	1.37856	-12.2064
168.991	1.17094	-12.542
170.912	0.9895	-12.7385
172.832	0.844125	-12.8095
174.752	0.73725	-12.7909
176.673	0.67	-12.7429
178.593	0.637188	-12.7372
180.513	0.639875	-12.7595
182.434	0.718938	-12.7789
184.354	0.813125	-12.8449
186.274	0.918813	-13.3017
188.195	1.00619	-14.0425
190.115	1.06181	-14.9176
192.035	1.09919	-15.7793
193.956	1.1375	-16.5185
195.876	1.19156	-17.0848
197.796	1.26494	-17.483
199.717	1.35081	-17.7484
201.637	1.43637	-17.9189
203.558	1.50875	-18.0226
205.478	1.5565	-18.0785
207.398	1.57212	-18.0979
209.319	1.55169	-18.0774
211.239	1.49544	-18.002
213.159	1.40637	-17.853
215.08	1.29181	-17.6119
217	1.16031	-17.2625
218.92	1.02262	-16.7987
220.841	0.891375	-16.2276
222.761	0.78275	-15.5752
224.681	0.712812	-14.884
226.602	0.69	-14.2078
228.522	0.710812	-13.5926
230.442	0.760687	-13.0637
232.363	0.819937	-12.6214
234.283	0.872062	-12.2479
236.204	0.906687	-11.9129
238.124	0.920125	-11.5892
240.044	0.914813	-11.2607
241.965	0.8985	-10.9204
243.885	0.881938	-10.5778
245.805	0.875938	-10.2563
247.726	0.889125	-9.99311
249.646	0.926875	-9.81683
251.566	0.99025	-9.75545
253.487	1.07556	-9.82493
255.407	1.17544	-10.0324
257.327	1.28012	-10.3768
259.248	1.379	-10.8421
261.168	1.46313	-11.4002
263.088	1.529	-12.0045
265.009	1.58156	-12.5967
266.929	1.63225	-13.1011
268.85	1.6935	-13.4276
270.77	1.77475	-13.5022
272.69	1.87944	-13.286
274.611	2.00475	-12.7891
276.531	2.14281	-12.0833
278.451	2.28581	-11.2715
280.372	2.4315	-10.4361
282.292	2.58625	-9.61315
284.212	2.76056	-8.79779
286.133	2.96025	-7.96678
288.053	3.18038	-7.10122
289.973	3.40788	-6.18761
291.894	3.63338	-5.22065
293.814	3.86025	-4.24977
295.735	4.10013	-3.4349
297.655	4.35975	-2.97992
299.575	4.63581	-2.99497
301.496	4.91788	-3.42695
303.416	5.18912	-4.08695
305.336	5.42556	-4.76751
307.257	5.60275	-5.34258
309.177	5.7065	-5.81455
311.097	5.73694	-6.26934
313.018	5.70719	-6.81544
314.938	5.63931	-7.51689
316.858	5.55788	-8.33644
318.779	5.47938	-9.14991
320.699	5.40194	-9.80858
322.619	5.30956	-10.2447
324.54	5.18606	-10.4914
326.46	5.0255	-10.6488
328.381	4.83306	-10.8327
330.301	4.6215	-11.1421
332.221	4.40994	-11.6204
334.142	4.21944	-12.2514
336.062	4.06831	-12.9739
337.982	3.96419	-13.7071
339.903	3.90344	-14.3833
341.823	3.876	-14.9512
343.743	3.87237	-15.3862
345.664	3.88494	-15.6863
347.584	3.90981	-15.8726
349.504	3.944	-15.9868
351.425	3.98588	-16.076
353.345	4.03444	-16.1765
355.265	4.08938	-16.3293
357.186	4.1545	-16.5406
359.106	4.23556	-16.787
361.027	4.34275	-17.0148
362.947	4.50456	-17.1145
364.867	4.68625	-17.0692
366.788	4.85625	-17.7366
368.708	5.02556	-18.56
370.628	5.18363	-19.2805
372.549	5.31819	-19.8553
374.469	5.41819	-20.313
376.389	5.47556	-20.6815
378.31	5.48388	-20.9655
380.23	5.43875	-21.1899
382.15	5.3365	-21.3883
384.071	5.17675	-21.6091
385.991	4.96188	-21.9055
387.912	4.69794	-22.3203
389.832	4.41131	-22.846
391.752	4.11937	-23.4026
393.673	3.83325	-23.8496
395.593	3.58256	-24.0288
397.513	3.39213	-23.844
399.434	3.27369	-23.3122
401.354	3.225	-22.5538
403.274	3.23338	-21.7567
405.195	3.28144	-21.0578
407.115	3.35256	-20.5236
409.035	3.43519	-20.1846
410.956	3.51919	-20.0432
412.876	3.59337	-20.0871
414.796	3.64631	-20.2733
416.717	3.66675	-20.5424
418.637	3.64538	-20.8407
420.558	3.57687	-21.1291
422.478	3.4615	-21.3874
424.398	3.30538	-21.6118
426.319	3.12031	-21.8075
428.239	2.92244	-21.9707
430.159	2.72875	-22.0952
432.08	2.55425	-22.1631
434	2.41075	-22.1523
435.92	2.30563	-22.0466
437.841	2.24075	-21.8398
439.761	2.21212	-21.5416
441.681	2.21156	-21.1768
443.602	2.22975	-20.7802
445.522	2.25806	-20.3984
447.442	2.28994	-20.0799
449.363	2.32069	-19.8706
451.283	2.34681	-19.8086
453.204	2.36512	-19.9077
455.124	2.37225	-20.1549
457.044	2.36425	-20.5106
458.965	2.338	-20.9141
460.885	2.29194	-21.2937
462.805	2.22669	-21.5823
464.726	2.1445	-21.7267
466.646	2.04869	-21.6994
468.566	1.94269	-21.5032
470.487	1.83006	-21.1721
472.407	1.71487	-20.7583
474.327	1.60187	-20.3193
476.248	1.49775	-19.9046
478.168	1.41112	-19.5501
480.088	1.35244	-19.2713
482.009	1.33137	-19.0734
483.929	1.35525	-18.9504
485.85	1.42813	-18.8941
487.77	1.55056	-18.8894
489.69	1.71925	-18.9168
491.611	1.92794	-18.9584
493.531	2.16887	-18.9949
495.451	2.434	-19.008
497.372	2.71669	-18.995
499.292	3.01069	-18.951
501.212	3.3105	-18.8779
503.133	3.61212	-18.7892
505.053	3.91294	-18.708
506.973	4.21244	-18.665
508.894	4.50556	-18.7133
510.814	4.78394	-18.9241
512.735	5.03969	-19.3831
514.655	5.26675	-20.1775
516.575	5.46644	-21.3176
518.496	5.64625	-22.6301
520.416	5.80644	-23.7798
522.336	5.93756	-24.5346
524.257	6.03481	-24.9104
526.177	6.09769	-25.0573
528.097	6.128	-25.1226
530.018	6.13394	-25.1874
531.938	6.12413	-25.2679
533.858	6.10837	-25.3743
535.779	6.09694	-25.6076
537.699	6.08956	-26.2371
539.619	6.10431	-27.7534
541.54	6.15337	-30.6347
543.46	6.17656	-30.8584
545.381	6.18762	-31.0039
547.301	6.19725	-31.1397
549.221	6.1965	-31.2542
551.142	6.18138	-31.3295
553.062	6.15425	-31.3487
554.982	6.11681	-31.3175
556.903	6.06906	-31.3247
558.823	6.01163	-31.5115
560.743	5.94944	-32.0367
562.664	5.89494	-33.0141
564.584	5.85525	-34.3455
566.504	5.80325	-35.6468
568.425	5.69538	-36.6208
570.345	5.51519	-37.2812
572.265	5.28431	-37.7773
574.186	5.04413	-38.195
576.106	4.83287	-38.5198
578.027	4.67731	-38.6793
579.947	4.58969	-38.6025
581.867	4.57075	-38.2607
583.788	4.61212	-37.6883
585.708	4.6975	-36.997
587.628	4.806	-36.3625
589.549	4.91944	-35.961
591.469	5.02412	-35.8884
593.389	5.10975	-36.1312
595.31	5.16737	-36.5879
597.23	5.19056	-37.1293
599.15	5.17681	-37.6531
601.071	5.12825	-38.1085
602.991	5.05131	-38.4997
604.912	4.95587	-38.8615
606.832	4.8525	-39.2353
608.752	4.74956	-39.6556
610.673	4.65031	-40.1345
612.593	4.55206	-40.668
614.513	4.4475	-41.2308
616.434	4.32812	-41.7804
618.354	4.18769	-42.2652
620.274	4.02394	-42.6378
622.195	3.83844	-42.8611
624.115	3.63569	-42.915
626.035	3.42225	-42.8063
627.956	3.20525	-42.5716
629.876	2.99156	-42.2664
631.796	2.78675	-41.9566
633.717	2.59488	-41.6957
635.637	2.4185	-41.5057
637.558	2.25906	-41.3774
639.478	2.11713	-41.2724
641.398	1.99337	-41.1254
643.319	1.89088	-40.8505
645.239	1.81731	-40.3586
647.159	1.78525	-39.5936
649.08	1.80638	-38.5824
651	1.88094	-37.4735
652.92	1.9925	-36.4796
654.841	2.11744	-35.7499
656.761	2.23794	-35.3122
658.681	2.34587	-35.1148
660.602	2.43775	-35.0781
662.522	2.51125	-35.131
664.442	2.564	-35.2193
666.363	2.59413	-35.3052
668.283	2.60094	-35.3656
670.204	2.58494	-35.3961
672.124	2.54731	-35.3952
674.044	2.48975	-35.3672
675.965	2.41444	-35.3232
677.885	2.32431	-35.2744
679.805	2.22281	-35.2246
681.726	2.11325	-35.1803
683.646	1.99913	-35.1525
685.566	1.88425	-35.1414
687.487	1.77281	-35.1418
689.407	1.66925	-35.1541
691.327	1.5775	-35.1711
693.248	1.5015	-35.186
695.168	1.44538	-35.1857
697.088	1.41312	-35.1562
699.009	1.40787	-35.0869
700.929	1.43325	-34.9693
702.85	1.49019	-34.7896
704.77	1.57956	-34.5488
706.69	1.69981	-34.2546
708.611	1.8495	-33.9289
710.531	2.02525	-33.6071
712.451	2.22319	-33.3389
714.372	2.4385	-33.1691
716.292	2.665	-33.1296
718.212	2.89506	-33.2414
720.133	3.11831	-33.5014
722.053	3.32075	-33.8919
723.973	3.48738	-34.3868
725.894	3.55675	-34.902
727.814	3.58887	-35.2476
729.735	3.59538	-35.23
731.655	3.58119	-34.6895
733.575	3.55681	-33.6618
735.496	3.54744	-32.2547
737.416	3.57388	-30.7295
739.336	3.61587	-29.4083
741.257	3.6445	-28.2779
743.177	3.67137	-27.1389
745.097	3.73913	-26.0074
747.018	3.87506	-25.2027
748.938	4.08019	-24.9661
750.858	4.3455	-25.2816
752.779	4.63387	-25.9152
754.699	4.92625	-26.5948
756.619	5.21887	-27.1354
758.54	5.49988	-27.4857
760.46	5.746	-27.683
762.381	5.94294	-27.8094
764.301	6.08469	-27.9535
766.221	6.16875	-28.1942
768.142	6.20231	-28.5696
770.062	6.19025	-29.0744
771.982	6.13575	-29.6743
773.903	6.04537	-30.302
775.823	5.92662	-30.8994
777.743	5.78631	-31.4274
779.664	5.62956	-31.8735
781.584	5.45881	-32.2449
783.504	5.27494	-32.5618
785.425	5.07838	-32.851
787.345	4.86994	-33.1379
789.265	4.65113	-33.4409
791.186	4.42475	-33.763
793.106	4.19381	-34.0986
795.027	3.96106	-34.4416
796.947	3.729	-34.7836
798.867	3.49975	-35.1258
800.788	3.27431	-35.4786
802.708	3.053	-35.855
804.628	2.83644	-36.2673
806.549	2.627	-36.7304
808.469	2.42856	-37.2461
810.389	2.245	-37.7988
812.31	2.07837	-38.3517
814.23	1.92687	-38.8422
816.15	1.78556	-39.1863
818.071	1.65037	-39.2951
819.991	1.52294	-39.1027
821.912	1.41463	-38.5917
823.832	1.34681	-37.8096
825.752	1.34206	-36.8587
827.673	1.40906	-35.8439
829.593	1.53313	-34.8302
831.513	1.68369	-33.8437
833.434	1.83306	-32.9201
835.354	1.96869	-32.1316
837.274	2.09013	-31.5729
839.195	2.198	-31.3125
841.115	2.28713	-31.3692
843.035	2.34519	-31.7143
844.956	2.35631	-32.282
846.876	2.30994	-32.9741
848.796	2.20875	-33.6628
850.717	2.06975	-34.2233
852.637	1.91594	-34.5506
854.558	1.76594	-34.5855
856.478	1.62731	-34.3147
858.398	1.49412	-33.7777
860.319	1.34825	-33.0552
862.239	1.17031	-32.2332
864.159	0.95825	-31.3707
866.08	0.741812	-30.4984
868	0.569625	-29.6787
869.92	0.475625	-29.0202
871.841	0.458937	-28.6454
873.761	0.502062	-28.6323
875.681	0.595	-28.9617
877.602	0.740125	-29.5364
879.522	0.931688	-30.2209
881.442	1.14525	-30.9049
883.363	1.34556	-31.5011
885.283	1.50375	-31.9749
887.204	1.607	-32.3197
889.124	1.65312	-32.5363
891.044	1.64644	-32.6384
892.965	1.5935	-32.6353
894.885	1.50231	-32.5491
896.805	1.38031	-32.4131
898.726	1.23362	-32.2367
900.646	1.06881	-32.0482
902.566	0.893312	-31.8494
904.487	0.718125	-31.6184
906.407	0.53625	-31.1254
908.327	0.382	-29.4871
910.248	0.253063	-27.5481
912.168	0.147687	-25.7401
914.088	0.0639375	-24.2067
916.009	0.0005	-26.0765
917.929	0.0348125	-25.0096
919.85	0.029	-24.1007
921.77	0.0130625	-26.4574
923.69	0.0795	-25.7803
925.611	0.156125	-25.2031
927.531	0.233125	-24.7273
929.451	0.308063	-24.3543
931.372	0.382625	-24.0773
933.292	0.460562	-23.8901
935.212	0.544438	-23.7782
937.133	0.635687	-23.7247
939.053	0.733625	-23.715
940.973	0.835938	-23.7252
942.894	0.939625	-23.7386
944.814	1.042	-23.7391
946.735	1.14106	-23.7135
948.655	1.23456	-23.6612
950.575	1.3205	-23.5808
952.496	1.39844	-23.4767
954.416	1.46887	-23.3639
956.336	1.53238	-23.2649
958.257	1.59044	-23.2014
960.177	1.64463	-23.1969
962.097	1.69781	-23.2654
964.018	1.75344	-23.4176
965.938	1.81506	-23.6529
967.858	1.88594	-23.9626
969.779	1.96819	-24.3338
971.699	2.06225	-24.7442
973.619	2.16544	-25.1768
975.54	2.27269	-25.6182
977.46	2.37637	-26.0664
979.381	2.46738	-26.5228
981.301	2.53713	-26.9882
983.221	2.58031	-27.4612
985.142	2.59531	-27.9196
987.062	2.58444	-28.3228
988.982	2.55287	-28.6219
990.903	2.50581	-28.7704
992.823	2.44719	-28.733
994.743	2.37894	-28.5052
996.664	2.30012	-28.1114
998.584	2.20688	-27.591
1000.5	2.09606	-26.9781
1002.42	1.97138	-26.2855
1004.35	1.84787	-25.5105
1006.27	1.74969	-24.6634
1008.19	1.69925	-23.7903
1010.11	1.70481	-22.945
1012.03	1.75762	-22.1623
1013.95	1.84112	-21.4466
1015.87	1.943	-20.7932
1017.79	2.05844	-20.2158
1019.71	2.18569	-19.7497
1021.63	2.32262	-19.4377
1023.55	2.46675	-19.2938
1025.47	2.61669	-19.3037
1027.39	2.7735	-19.4387
1029.31	2.93987	-19.6593
1031.23	3.11925	-19.94
1033.15	3.31363	-20.257
1035.07	3.5215	-20.6003
1036.99	3.73838	-20.9657
1038.91	3.95969	-21.3459
1040.83	4.18275	-21.7429
1042.75	4.40831	-22.1514
1044.67	4.64013	-22.5718
1046.59	4.88025	-23.001
1048.51	5.12662	-23.4311
1050.43	5.37338	-23.8346
1052.35	5.60925	-24.1755
1054.27	5.81844	-24.4134
1056.19	5.98513	-24.4923
1058.12	6.09337	-24.3633
1060.04	6.13288	-23.9809
1061.96	6.10938	-23.311
1063.88	6.05794	-22.3164
1065.8	6.04669	-20.9124
1067.72	6.12662	-19.1286
1069.64	6.22506	-17.7133
1071.56	6.24763	-17.6197
1073.48	6.23444	-18.7952
1075.4	6.16456	-20.3526
1077.32	6.10856	-21.2195
1079.24	6.13969	-21.3556
1081.16	6.238	-21.2131
1083.08	6.21494	-21.1119
1085	6.25	-21.17

## Sheet: Response
Offset_kHz	Mz -> Mx	Mz -> My	Mz -> Mz
-8	-0.211581	-0.958821	-0.18946
-7.83838	-0.818718	-0.565457	-0.0998006
-7.67677	-0.940818	-0.0575329	0.333994
-7.51515	-0.602319	0.128776	0.787799
-7.35354	-0.209151	-0.131831	0.968956
-7.19192	-0.150239	-0.559795	0.814898
-7.0303	-0.464955	-0.735399	0.492955
-6.86869	-0.853861	-0.460786	0.242071
-6.70707	-0.973954	0.0991082	0.203939
-6.54545	-0.724379	0.586256	0.362739
-6.38384	-0.286191	0.74441	0.603281
-6.22222	0.0689742	0.580446	0.811372
-6.06061	0.196369	0.292681	0.93583
-5.89899	0.141357	0.0780617	0.986876
-5.73737	0.04042	0.000856552	0.999182
-5.57576	-0.0118112	0.00581956	0.999913
-5.41414	-0.0113535	0.0158688	0.99981
-5.25253	-0.000421004	0.00373156	0.999993
-5.09091	-0.00425168	-0.0122629	0.999916
-4.92929	-0.0136167	-0.0128425	0.999825
-4.76768	-0.0111761	-0.00322763	0.999932
-4.60606	0.00257099	-0.000342065	0.999997
-4.44444	0.0125142	-0.00891129	0.999882
-4.28283	0.0096439	-0.0173065	0.999804
-4.12121	0.00110501	-0.0137426	0.999905
-3.9596	-9.93024e-05	-0.000351653	1
-3.79798	0.00929442	0.0103774	0.999903
-3.63636	0.0198745	0.00999469	0.999753
-3.47475	0.0203312	0.00228487	0.999791
-3.31313	0.00872909	-0.0019967	0.99996
-3.15152	-0.00656924	0.00370432	0.999972
-2.9899	-0.0150452	0.015954	0.99976
-2.82828	-0.0125955	0.0246896	0.999616
-2.66667	-0.00410718	0.0213968	0.999763
-2.50505	0.000629932	0.00582689	0.999983
-2.34343	-0.00529321	-0.0129019	0.999903
-2.18182	-0.0192031	-0.0222106	0.999569
-2.0202	-0.0289362	-0.0163598	0.999447
-1.85859	-0.0223704	-0.00332382	0.999744
-1.69697	-0.000301623	0.000264955	1
-1.53535	0.0205289	-0.0147818	0.99968
-1.37374	0.0216918	-0.0375431	0.99906
-1.21212	0.00393596	-0.0440439	0.999022
-1.05051	-0.00835452	-0.0222716	0.999717
-0.888889	0.00976666	0.00951574	0.999907
-0.727273	0.0523354	0.0163543	0.998496
-0.565657	0.0789856	-0.0132974	0.996787
-0.40404	0.0545506	-0.0406297	0.997684
-0.242424	0.000455331	-0.00091775	0.999999
-0.0808081	0.00185291	0.128934	0.991652
0	0.053015	0.209373	0.976398
0.0808081	0.145389	0.278873	0.949259
0.242424	0.428927	0.310023	0.848473
0.40404	0.723844	0.113549	0.680556
0.565657	0.83756	-0.288906	0.46371
0.727273	0.640751	-0.7294	0.239611
0.888889	0.164242	-0.984847	0.0556886
1.05051	-0.409087	-0.910775	-0.0560086
1.21212	-0.848716	-0.521024	-0.0906318
1.37374	-0.997103	0.0346742	-0.0676967
1.53535	-0.826993	0.561917	-0.0182084
1.69697	-0.418942	0.907549	0.0290253
1.85859	0.0966887	0.993769	0.0554566
2.0202	0.582908	0.810701	0.054615
2.18182	0.914043	0.404477	0.0303944
2.34343	0.992325	-0.123507	-0.0060604
2.50505	0.779634	-0.624921	-0.0405391
2.66667	0.327578	-0.942862	-0.0608607
2.82828	-0.226608	-0.972052	-0.0613547
2.9899	-0.708537	-0.704266	-0.0445562
3.15152	-0.973264	-0.228881	-0.0192568
3.31313	-0.951576	0.307389	0.00378707
3.47475	-0.659225	0.751771	0.0161678
3.63636	-0.181086	0.98336	0.0145065
3.79798	0.351529	0.936176	0.00107601
3.9596	0.787427	0.616162	-0.0174154
4.12121	0.993462	0.109434	-0.0325213
4.28283	0.900331	-0.433587	-0.0375056
4.44444	0.533811	-0.845065	-0.0301892
4.60606	0.00857464	-0.999868	-0.0137669
4.76768	-0.514763	-0.857319	0.00484977
4.92929	-0.884397	-0.466379	0.0182421
5.09091	-0.99809	0.0578511	0.0216711
5.25253	-0.82348	0.567147	0.0150037
5.41414	-0.405448	0.914114	0.00279665
5.57576	0.138209	0.990374	-0.00759464
5.73737	0.643317	0.765541	-0.00948003
5.89899	0.951849	0.306566	-0.000541281
6.06061	0.969998	-0.242634	0.0152475
6.22222	0.698602	-0.714925	0.0289407
6.38384	0.222168	-0.974517	0.0309596
6.54545	-0.323953	-0.945921	0.0169626
6.70707	-0.781678	-0.62365	-0.00626201
6.86869	-0.99622	-0.0852467	-0.0166734
7.0303	-0.867222	0.49746	0.0214329
7.19192	-0.425766	0.893226	0.14447
7.35354	0.124113	0.923001	0.364232
7.51515	0.480042	0.597557	0.64225
7.67677	0.432164	0.158432	0.887769
7.83838	0.0410687	-0.0617789	0.997245
8	-0.368795	0.109647	0.923021

## Sheet: J evolution
Offset_kHz	ideal_instantaneous_Pulse	PulseSingleSpin	PulseTwoSpin
7.8125	0.156155	0.131763	0.101593
7.7344	0.156155	0.130413	0.100252
7.6562	0.156155	0.128635	0.100783
7.5781	0.156155	0.129099	0.104608
7.5	0.156155	0.133506	0.111477
7.4219	0.156155	0.141482	0.119793
7.3438	0.156155	0.151076	0.127815
7.2656	0.156155	0.16009	0.134436
7.1875	0.156155	0.16699	0.139286
7.1094	0.156155	0.171127	0.142514
7.0312	0.156155	0.172584	0.144521
6.9531	0.156155	0.171895	0.145743
6.875	0.156155	0.169779	0.146536
6.7969	0.156155	0.166936	0.147136
6.7188	0.156155	0.163939	0.147666
6.6406	0.156155	0.161188	0.148175
6.5625	0.156155	0.158922	0.148664
6.4844	0.156155	0.157255	0.149121
6.4062	0.156155	0.156208	0.149526
6.3281	0.156155	0.155736	0.149866
6.25	0.156155	0.155752	0.150132
6.1719	0.156155	0.156137	0.150327
6.0938	0.156155	0.156757	0.150465
6.0156	0.156155	0.15747	0.150569
5.9375	0.156155	0.158144	0.150672
5.8594	0.156155	0.158663	0.150799
5.7812	0.156155	0.158943	0.150972
5.7031	0.156155	0.15894	0.151191
5.625	0.156155	0.158649	0.151442
5.5469	0.156155	0.158108	0.151694
5.4688	0.156155	0.157383	0.151914
5.3906	0.156155	0.15656	0.152071
5.3125	0.156155	0.155733	0.15215
5.2344	0.156155	0.154991	0.152153
5.1562	0.156155	0.154408	0.152099
5.0781	0.156155	0.154041	0.152021
5	0.156155	0.153922	0.151952
4.9219	0.156155	0.154057	0.151926
4.8438	0.156155	0.154428	0.151959
4.7656	0.156155	0.154994	0.152054
4.6875	0.156155	0.155694	0.152197
4.6094	0.156155	0.15645	0.152358
4.5312	0.156155	0.157178	0.152502
4.4531	0.156155	0.157792	0.152595
4.375	0.156155	0.158216	0.152617
4.2969	0.156155	0.158393	0.152563
4.2188	0.156155	0.158291	0.152448
4.1406	0.156155	0.157911	0.1523
4.0625	0.156155	0.157286	0.152155
3.9844	0.156155	0.156474	0.152044
3.9062	0.156155	0.155555	0.151987
3.8281	0.156155	0.154619	0.151985
3.75	0.156155	0.153754	0.152024
3.6719	0.156155	0.153045	0.152078
3.5938	0.156155	0.152558	0.152114
3.5156	0.156155	0.152344	0.152102
3.4375	0.156155	0.15243	0.15202
3.3594	0.156155	0.152817	0.15186
3.2812	0.156155	0.153484	0.151631
3.2031	0.156155	0.154381	0.151355
3.125	0.156155	0.155436	0.151071
3.0469	0.156155	0.156555	0.150821
2.9688	0.156155	0.157628	0.150646
2.8906	0.156155	0.158536	0.150572
2.8125	0.156155	0.159168	0.150606
2.7344	0.156155	0.159433	0.150731
2.6562	0.156155	0.159272	0.150909
2.5781	0.156155	0.158673	0.151095
2.5	0.156155	0.157673	0.151246
2.4219	0.156155	0.156354	0.151334
2.3438	0.156155	0.15483	0.151352
2.2656	0.156155	0.15324	0.151313
2.1875	0.156155	0.151729	0.151245
2.1094	0.156155	0.150436	0.151181
2.0312	0.156155	0.149487	0.151151
1.9531	0.156155	0.148991	0.151169
1.875	0.156155	0.14903	0.151229
1.7969	0.156155	0.149658	0.1513
1.7188	0.156155	0.150897	0.151337
1.6406	0.156155	0.152736	0.151286
1.5625	0.156155	0.15512	0.151102
1.4844	0.156155	0.157939	0.150768
1.4062	0.156155	0.161012	0.150302
1.3281	0.156155	0.164066	0.149754
1.25	0.156155	0.166736	0.149187
1.1719	0.156155	0.168581	0.14864
1.0938	0.156155	0.169148	0.148076
1.0156	0.156155	0.168043	0.147348
0.9375	0.156155	0.165022	0.146193
0.8594	0.156155	0.160063	0.144272
0.7812	0.156155	0.153391	0.141238
0.7031	0.156155	0.145439	0.136827
0.625	0.156155	0.136746	0.130922
0.5469	0.156155	0.127801	0.123564
0.4688	0.156155	0.118899	0.114917
0.3906	0.156155	0.110062	0.105201
0.3125	0.156155	0.10109	0.0946336
0.2344	0.156155	0.0916946	0.0834093
0.1562	0.156155	0.0816723	0.0717335
0.0781	0.156155	0.0710157	0.0598711
0	0.156155	0.0599433	0.0481832
-0.0781	0.156155	0.0488534	0.03713
-0.1562	0.156155	0.0382416	0.0272571
-0.2344	0.156155	0.0286269	0.0192052
-0.3125	0.156155	0.0205303	0.0137481
-0.3906	0.156155	0.0145368	0.0114417
-0.4688	0.156155	0.0112877	0.011456
-0.5469	0.156155	0.0107406	0.0120173
-0.625	0.156155	0.0115526	0.0120269
-0.7031	0.156155	0.0124045	0.0111156
-0.7812	0.156155	0.0127061	0.00925734
-0.8594	0.156155	0.0123114	0.00659337
-0.9375	0.156155	0.0112838	0.0034991
-1.0156	0.156155	0.00980257	0.00248989
-1.0938	0.156155	0.0081354	0.00595544
-1.1719	0.156155	0.00664253	0.0102366
-1.25	0.156155	0.00575121	0.0146154
-1.3281	0.156155	0.0057084	0.0188957
-1.4062	0.156155	0.00626905	0.0229595
-1.4844	0.156155	0.00695389	0.0267198
-1.5625	0.156155	0.00741495	0.0301076
-1.6406	0.156155	0.00747805	0.0330648
-1.7188	0.156155	0.00709202	0.0355399
-1.7969	0.156155	0.00629778	0.0374842
-1.875	0.156155	0.00522254	0.0388478
-1.9531	0.156155	0.00410579	0.0395766
-2.0312	0.156155	0.00335865	0.039611
-2.1094	0.156155	0.00340669	0.0388876
-2.1875	0.156155	0.00409707	0.037345
-2.2656	0.156155	0.00491074	0.034934
-2.3438	0.156155	0.00550127	0.0316297
-2.4219	0.156155	0.00570372	0.0274452
-2.5	0.156155	0.00546355	0.0224453
-2.5781	0.156155	0.00480932	0.0167619
-2.6562	0.156155	0.00385173	0.0106481
-2.7344	0.156155	0.00282161	0.00496698
-2.8125	0.156155	0.00219726	0.00539968
-2.8906	0.156155	0.00249028	0.0113642
-2.9688	0.156155	0.00332634	0.0177313
-3.0469	0.156155	0.00413605	0.0237471
-3.125	0.156155	0.00465946	0.0291486
-3.2031	0.156155	0.0047968	0.0337795
-3.2812	0.156155	0.00453757	0.0375474
-3.3594	0.156155	0.00394512	0.0404133
-3.4375	0.156155	0.00316616	0.0423821
-3.5156	0.156155	0.00247703	0.0434916
-3.5938	0.156155	0.0022934	0.0438023
-3.6719	0.156155	0.00273121	0.0433865
-3.75	0.156155	0.00339838	0.0423222
-3.8281	0.156155	0.0039545	0.0406887
-3.9062	0.156155	0.00423499	0.0385667
-3.9844	0.156155	0.00418115	0.0360389
-4.0625	0.156155	0.00381203	0.0331927
-4.1406	0.156155	0.00322812	0.0301228
-4.2188	0.156155	0.00264441	0.0269329
-4.2969	0.156155	0.00240888	0.0237375
-4.375	0.156155	0.00272487	0.0206642
-4.4531	0.156155	0.00334021	0.0178544
-4.5312	0.156155	0.00390715	0.0154619
-4.6094	0.156155	0.00421017	0.0136404
-4.6875	0.156155	0.00414507	0.0125071
-4.7656	0.156155	0.00370619	0.0120865
-4.8438	0.156155	0.00302449	0.0122781
-4.9219	0.156155	0.00249484	0.0128915
-5	0.156155	0.00273734	0.0137084
-5.0781	0.156155	0.00368835	0.014511
-5.1562	0.156155	0.00471388	0.015075
-5.2344	0.156155	0.00531953	0.0151565
-5.3125	0.156155	0.00514835	0.0144877
-5.3906	0.156155	0.00401065	0.0127866
-5.4688	0.156155	0.00276447	0.00977443
-5.5469	0.156155	0.0055309	0.00519784
-5.625	0.156155	0.0117972	0.00116768
-5.7031	0.156155	0.0203463	0.00938546
-5.7812	0.156155	0.0308942	0.0194781
-5.8594	0.156155	0.0431032	0.0312186
-5.9375	0.156155	0.0564291	0.0441592
-6.0156	0.156155	0.0701283	0.0576377
-6.0938	0.156155	0.0833802	0.0708811
-6.1719	0.156155	0.0955252	0.0831947
-6.25	0.156155	0.106367	0.0941707
-6.3281	0.156155	0.11638	0.103793
-6.4062	0.156155	0.126558	0.11232
-6.4844	0.156155	0.137727	0.119944
-6.5625	0.156155	0.149591	0.126421
-6.6406	0.156155	0.160248	0.130943
-6.7188	0.156155	0.16664	0.13231
-6.7969	0.156155	0.1657	0.129307
-6.875	0.156155	0.155737	0.121155
-6.9531	0.156155	0.137907	0.108046
-7.0312	0.156155	0.117794	0.091867
-7.1094	0.156155	0.105863	0.0769423
-7.1875	0.156155	0.110283	0.0691659
-7.2656	0.156155	0.125269	0.0703947
-7.3438	0.156155	0.137866	0.0749829
-7.4219	0.156155	0.139468	0.076751
-7.5	0.156155	0.129073	0.0748907
-7.5781	0.156155	0.115424	0.0746228
-7.6562	0.156155	0.116779	0.0826154
-7.7344	0.156155	0.142084	0.0986945
-7.8125	0.156155	0.17733	0.116521
