# Supplementary material for: AI-designed NMR spectroscopy RF pulses for fast acquisition at high and ultra-high magnetic fields
Source: Nat Commun. 2023 Jul 12;14:4144. doi: 10.1038/s41467-023-39581-4 (PMC10338431; doi:10.1038/s41467-023-39581-4)
Supplement: Supplementary file 4 — Source data [file 41467_2023_39581_MOESM4_ESM.zip › Fig1/Fig1B.xlsx]

## Sheet: Shape
Time_us	Amplitude_kHz	Phase_radians
0	0.703	2.17061
1.87898	1.9195	2.41533
3.75796	2.89967	3.31869
5.63694	2.351	4.87022
7.51592	1.34967	6.04001
9.3949	0.5155	6.18592
11.2739	0.293333	6.2077
13.1529	0.573	6.24203
15.0318	1.02467	6.39445
16.9108	1.27333	6.76467
18.7898	1.08083	7.34709
20.6688	0.532	8.02352
22.5478	0.0546667	5.43565
24.4268	0.404833	5.68784
26.3057	0.423667	5.58797
28.1847	0.191333	5.20684
30.0637	0.119333	7.81195
31.9427	0.352833	7.24874
33.8217	0.453667	6.72517
35.7006	0.450333	6.27086
37.5796	0.397333	5.90466
39.4586	0.336833	5.62139
41.3376	0.296	5.37139
43.2166	0.289333	5.07168
45.0955	0.321667	4.64286
46.9745	0.378833	4.0685
48.8535	0.449333	3.41765
50.7325	0.5305	2.83517
52.6115	0.640167	2.46688
54.4904	0.794667	2.4055
56.3694	0.957833	2.67231
58.2484	0.990333	3.21291
60.1274	0.7645	3.922
62.0064	0.361333	4.65902
63.8854	0.0118333	5.28538
65.7643	0.156	2.62758
67.6433	0.147	3.05817
69.5223	0.0065	3.57059
71.4013	0.217667	1.0717
73.2803	0.4615	1.72585
75.1592	0.650333	2.28263
77.0382	0.698	2.81991
78.9172	0.551333	3.49054
80.7962	0.2895	4.3551
82.6752	0.00716667	5.39804
84.5541	0.293333	3.43697
86.4331	0.544333	4.60828
88.3121	0.505667	5.6642
90.1911	0.136167	6.62883
92.0701	0.3045	4.45591
93.949	0.526333	5.43019
95.828	0.484833	6.2173
97.707	0.341833	6.63372
99.586	0.2115	6.66138
101.465	0.1125	6.38682
103.344	0.0188333	5.94299
105.223	0.1065	8.60145
107.102	0.2815	8.15074
108.981	0.478	7.72144
110.86	0.633	7.26319
112.739	0.6995	6.76259
114.618	0.674833	6.2868
116.497	0.600833	5.91747
118.376	0.503667	5.71176
120.255	0.380833	5.69557
122.134	0.2085	5.89281
124.013	0.021	3.19481
125.892	0.266	3.9223
127.771	0.4295	4.90626
129.65	0.424667	5.98274
131.529	0.302667	6.9743
133.408	0.226333	7.88985
135.287	0.282	8.90371
137.166	0.41	10.079
139.045	0.582333	11.2063
140.924	0.9545	12.145
142.803	1.48017	13.0393
144.682	1.8125	14.1941
146.561	1.5835	15.5261
148.439	0.860333	16.3731
150.318	0.00566667	13.3321
152.197	0.829	12.8645
154.076	1.6035	12.0513
155.955	2.42317	10.9523
157.834	3.3385	9.55494
159.713	4.0995	8.02799
161.592	4.03883	6.47028
163.471	3.78817	4.9371
165.35	4.93833	3.53548
167.229	5.48183	2.15138
169.108	5.7525	0.583306
170.987	6.02283	-0.965446
172.866	6.07267	-2.53331
174.745	5.59117	-3.77188
176.624	4.8375	-5.34268
178.503	4.30217	-6.90676
180.382	4.05	-8.46633
182.261	3.61267	-9.82174
184.14	2.97033	-11.2575
186.019	2.67483	-12.8258
187.898	2.6905	-14.3786
189.777	2.30733	-15.6579
191.656	1.36933	-16.821
193.535	0.464167	-18.0448
195.414	0.0405	-19.0631
197.293	0.0648333	-20.1842
199.172	0.184333	-21.402
201.051	0.0983333	-22.3246
202.93	0.0823333	-19.5193
204.809	0.231167	-19.2497
206.688	0.388833	-18.4496
208.567	0.332667	-17.3187
210.446	0.1065	-19.3733
212.325	0.352167	-18.5071
214.204	0.170167	-17.8855
216.083	0.003	-17.2301
217.962	0.0121667	-19.202
219.841	0.178333	-20.9447
221.72	0.221667	-19.8396
223.599	0.6485	-19.0955
225.478	0.9735	-18.7334
227.357	0.758167	-18.4749
229.236	0.217833	-18.0396
231.115	0.316167	-20.544
232.994	0.846333	-19.8055
234.873	1.1485	-18.9462
236.752	0.915833	-17.9941
238.631	0.397	-17.1122
240.51	0.0295	-19.6355
242.389	0.297167	-19.2738
244.268	0.4535	-19.0433
246.146	0.511167	-18.8228
248.025	0.4415	-18.5223
249.904	0.2385	-18.0949
251.783	0.0391667	-20.6831
253.662	0.291667	-20.0842
255.541	0.419833	-19.5536
257.42	0.378667	-19.1771
259.299	0.1985	-18.981
261.178	0.033	-15.842
263.057	0.210333	-16.0772
264.936	0.2655	-16.5817
266.815	0.179167	-17.2947
268.694	0.043	-14.8569
270.573	0.309833	-15.3617
272.452	0.5265	-15.6124
274.331	0.657167	-15.6697
276.21	0.695167	-15.6064
278.089	0.621167	-15.4617
279.968	0.410667	-15.2362
281.847	0.0626667	-14.9042
283.726	0.352833	-17.5689
285.605	0.696167	-16.9362
287.484	0.826333	-16.2155
289.363	0.754	-15.5749
291.242	0.6485	-15.1928
293.121	0.645833	-15.1486
295	0.7285	-15.3658
296.879	0.786333	-15.6464
298.758	0.689333	-15.7495
300.637	0.373333	-15.4589
302.516	0.111167	-17.8393
304.395	0.579	-16.8256
306.274	0.814	-15.9288
308.153	0.7645	-15.3216
310.032	0.544167	-14.9647
311.911	0.296	-14.753
313.79	0.115333	-14.5959
315.669	0.0476667	-14.4341
317.548	0.0728333	-14.2478
319.427	0.136167	-14.0484
321.306	0.161667	-13.8687
323.185	0.0893333	-13.7365
325.064	0.113333	-16.8338
326.943	0.423	-16.956
328.822	0.752333	-17.3709
330.701	0.9155	-18.2469
332.58	0.673833	-19.575
334.459	0.107833	-20.9893
336.338	0.400333	-18.9022
338.217	0.803333	-19.348
340.096	1.16667	-19.2881
341.975	1.48467	-18.9582
343.854	1.60367	-18.5501
345.732	1.2965	-18.1061
347.611	0.380833	-17.5346
349.49	1.081	-19.9715
351.369	2.54617	-19.3531
353.248	3.311	-18.8502
355.127	2.9665	-17.9581
357.006	1.63367	-16.4017
358.885	0.856167	-14.8628
360.764	1.47733	-13.3575
362.643	2.013	-12.762
364.522	1.67883	-12.8501
366.401	0.625833	-13.3653
368.28	0.534333	-10.899
370.159	1.23333	-11.5344
372.038	1.33433	-12.1384
373.917	1.12483	-12.8925
375.796	1.11267	-13.948
377.675	1.66233	-15.1972
379.554	2.51383	-16.4472
381.433	3.21183	-17.8859
383.312	3.791	-19.4528
385.191	4.16867	-21.0158
387.07	3.88383	-22.0285
388.949	3.00917	-22.3416
390.828	2.01567	-22.3511
392.707	1.34683	-22.1877
394.586	1.25633	-21.9527
396.465	1.98167	-21.756
398.344	3.4545	-21.6736
400.223	4.57717	-21.8376
402.102	5.73133	-22.342
403.981	7.53467	-22.7142
405.86	9.37033	-22.0308
407.739	9.94917	-20.9796
409.618	10.252	-21.4614
411.497	10.9442	-22.6996
413.376	12.0102	-22.809
415.255	12.1557	-21.7848
417.134	9.75433	-20.2141
419.013	8.40667	-18.6483
420.892	10.8075	-18.7243
422.771	13.2045	-18.833
424.65	15.6058	-18.8455
426.529	16.5862	-18.8252
428.408	16.5612	-18.826
430.287	16.6652	-18.8635
432.166	16.6653	-18.854
434.045	16.6598	-18.8495
435.924	16.6667	-18.8522
437.803	16.6667	-18.8584
439.682	16.6667	-18.8514
441.561	16.6662	-18.8561
443.439	16.6662	-18.8561
445.318	16.6667	-18.8514
447.197	16.6667	-18.8584
449.076	16.6667	-18.8522
450.955	16.6598	-18.8495
452.834	16.6653	-18.854
454.713	16.6652	-18.8635
456.592	16.5612	-18.826
458.471	16.5862	-18.8252
460.35	15.6058	-18.8455
462.229	13.2045	-18.833
464.108	10.8075	-18.7243
465.987	8.40667	-18.6483
467.866	9.75433	-20.2141
469.745	12.1557	-21.7848
471.624	12.0102	-22.809
473.503	10.9442	-22.6996
475.382	10.252	-21.4614
477.261	9.94917	-20.9796
479.14	9.37033	-22.0308
481.019	7.53467	-22.7142
482.898	5.73133	-22.342
484.777	4.57717	-21.8376
486.656	3.4545	-21.6736
488.535	1.98167	-21.756
490.414	1.25633	-21.9527
492.293	1.34683	-22.1877
494.172	2.01567	-22.3511
496.051	3.00917	-22.3416
497.93	3.88383	-22.0285
499.809	4.16867	-21.0158
501.688	3.791	-19.4528
503.567	3.21183	-17.8859
505.446	2.51383	-16.4472
507.325	1.66233	-15.1972
509.204	1.11267	-13.948
511.083	1.12483	-12.8925
512.962	1.33433	-12.1384
514.841	1.23333	-11.5344
516.72	0.534333	-10.899
518.599	0.625833	-13.3653
520.478	1.67883	-12.8501
522.357	2.013	-12.762
524.236	1.47733	-13.3575
526.115	0.856167	-14.8628
527.994	1.63367	-16.4017
529.873	2.9665	-17.9581
531.752	3.311	-18.8502
533.631	2.54617	-19.3531
535.51	1.081	-19.9715
537.389	0.380833	-17.5346
539.268	1.2965	-18.1061
541.146	1.60367	-18.5501
543.025	1.48467	-18.9582
544.904	1.16667	-19.2881
546.783	0.803333	-19.348
548.662	0.400333	-18.9022
550.541	0.107833	-20.9893
552.42	0.673833	-19.575
554.299	0.9155	-18.2469
556.178	0.752333	-17.3709
558.057	0.423	-16.956
559.936	0.113333	-16.8338
561.815	0.0893333	-13.7365
563.694	0.161667	-13.8687
565.573	0.136167	-14.0484
567.452	0.0728333	-14.2478
569.331	0.0476667	-14.4341
571.21	0.115333	-14.5959
573.089	0.296	-14.753
574.968	0.544167	-14.9647
576.847	0.7645	-15.3216
578.726	0.814	-15.9288
580.605	0.579	-16.8256
582.484	0.111167	-17.8393
584.363	0.373333	-15.4589
586.242	0.689333	-15.7495
588.121	0.786333	-15.6464
590	0.7285	-15.3658
591.879	0.645833	-15.1486
593.758	0.6485	-15.1928
595.637	0.754	-15.5749
597.516	0.826333	-16.2155
599.395	0.696167	-16.9362
601.274	0.352833	-17.5689
603.153	0.0626667	-14.9042
605.032	0.410667	-15.2362
606.911	0.621167	-15.4617
608.79	0.695167	-15.6064
610.669	0.657167	-15.6697
612.548	0.5265	-15.6124
614.427	0.309833	-15.3617
616.306	0.043	-14.8569
618.185	0.179167	-17.2947
620.064	0.2655	-16.5817
621.943	0.210333	-16.0772
623.822	0.033	-15.842
625.701	0.1985	-18.981
627.58	0.378667	-19.1771
629.459	0.419833	-19.5536
631.338	0.291667	-20.0842
633.217	0.0391667	-20.6831
635.096	0.2385	-18.0949
636.975	0.4415	-18.5223
638.854	0.511167	-18.8228
640.732	0.4535	-19.0433
642.611	0.297167	-19.2738
644.49	0.0295	-19.6355
646.369	0.397	-17.1122
648.248	0.915833	-17.9941
650.127	1.1485	-18.9462
652.006	0.846333	-19.8055
653.885	0.316167	-20.544
655.764	0.217833	-18.0396
657.643	0.758167	-18.4749
659.522	0.9735	-18.7334
661.401	0.6485	-19.0955
663.28	0.221667	-19.8396
665.159	0.178333	-20.9447
667.038	0.0121667	-19.202
668.917	0.003	-17.2301
670.796	0.170167	-17.8855
672.675	0.352167	-18.5071
674.554	0.1065	-19.3733
676.433	0.332667	-17.3187
678.312	0.388833	-18.4496
680.191	0.231167	-19.2497
682.07	0.0823333	-19.5193
683.949	0.0983333	-22.3246
685.828	0.184333	-21.402
687.707	0.0648333	-20.1842
689.586	0.0405	-19.0631
691.465	0.464167	-18.0448
693.344	1.36933	-16.821
695.223	2.30733	-15.6579
697.102	2.6905	-14.3786
698.981	2.67483	-12.8258
700.86	2.97033	-11.2575
702.739	3.61267	-9.82174
704.618	4.05	-8.46633
706.497	4.30217	-6.90676
708.376	4.8375	-5.34268
710.255	5.59117	-3.77188
712.134	6.07267	-2.53331
714.013	6.02283	-0.965446
715.892	5.7525	0.583306
717.771	5.48183	2.15138
719.65	4.93833	3.53548
721.529	3.78817	4.9371
723.408	4.03883	6.47028
725.287	4.0995	8.02799
727.166	3.3385	9.55494
729.045	2.42317	10.9523
730.924	1.6035	12.0513
732.803	0.829	12.8645
734.682	0.00566667	13.3321
736.561	0.860333	16.3731
738.439	1.5835	15.5261
740.318	1.8125	14.1941
742.197	1.48017	13.0393
744.076	0.9545	12.145
745.955	0.582333	11.2063
747.834	0.41	10.079
749.713	0.282	8.90371
751.592	0.226333	7.88985
753.471	0.302667	6.9743
755.35	0.424667	5.98274
757.229	0.4295	4.90626
759.108	0.266	3.9223
760.987	0.021	3.19481
762.866	0.2085	5.89281
764.745	0.380833	5.69557
766.624	0.503667	5.71176
768.503	0.600833	5.91747
770.382	0.674833	6.2868
772.261	0.6995	6.76259
774.14	0.633	7.26319
776.019	0.478	7.72144
777.898	0.2815	8.15074
779.777	0.1065	8.60145
781.656	0.0188333	5.94299
783.535	0.1125	6.38682
785.414	0.2115	6.66138
787.293	0.341833	6.63372
789.172	0.484833	6.2173
791.051	0.526333	5.43019
792.93	0.3045	4.45591
794.809	0.136167	6.62883
796.688	0.505667	5.6642
798.567	0.544333	4.60828
800.446	0.293333	3.43697
802.325	0.00716667	5.39804
804.204	0.2895	4.3551
806.083	0.551333	3.49054
807.962	0.698	2.81991
809.841	0.650333	2.28263
811.72	0.4615	1.72585
813.599	0.217667	1.0717
815.478	0.0065	3.57059
817.357	0.147	3.05817
819.236	0.156	2.62758
821.115	0.0118333	5.28538
822.994	0.361333	4.65902
824.873	0.7645	3.922
826.752	0.990333	3.21291
828.631	0.957833	2.67231
830.51	0.794667	2.4055
832.389	0.640167	2.46688
834.268	0.5305	2.83517
836.146	0.449333	3.41765
838.025	0.378833	4.0685
839.904	0.321667	4.64286
841.783	0.289333	5.07168
843.662	0.296	5.37139
845.541	0.336833	5.62139
847.42	0.397333	5.90466
849.299	0.450333	6.27086
851.178	0.453667	6.72517
853.057	0.352833	7.24874
854.936	0.119333	7.81195
856.815	0.191333	5.20684
858.694	0.423667	5.58797
860.573	0.404833	5.68784
862.452	0.0546667	5.43565
864.331	0.532	8.02352
866.21	1.08083	7.34709
868.089	1.27333	6.76467
869.968	1.02467	6.39445
871.847	0.573	6.24203
873.726	0.293333	6.2077
875.605	0.5155	6.18592
877.484	1.34967	6.04001
879.363	2.351	4.87022
881.242	2.89967	3.31869
883.121	1.9195	2.41533
885	0.703	2.17061

## Sheet: Response
Offset_kHz	Mx -> Mx	My -> My	Mz -> Mz
-8	0.92067	-0.982558	-0.903229
-7.83838	0.97391	-0.974907	-0.948817
-7.67677	0.996039	-0.980625	-0.976664
-7.51515	0.999996	-0.991479	-0.991476
-7.35354	0.999083	-0.99864	-0.997724
-7.19192	0.999235	-0.999884	-0.99912
-7.0303	0.999974	-0.998401	-0.998375
-6.86869	0.999408	-0.997786	-0.997195
-6.70707	0.997631	-0.998797	-0.996428
-6.54545	0.996412	-0.999894	-0.996307
-6.38384	0.996968	-0.999723	-0.996691
-6.22222	0.998682	-0.998613	-0.997295
-6.06061	0.999908	-0.997932	-0.997841
-5.89899	0.9997	-0.998453	-0.998152
-5.73737	0.998624	-0.999557	-0.998181
-5.57576	0.997999	-0.999984	-0.997984
-5.41414	0.998501	-0.999176	-0.997677
-5.25253	0.99955	-0.997837	-0.997387
-5.09091	0.999993	-0.997215	-0.997208
-4.92929	0.999302	-0.997878	-0.99718
-4.76768	0.998092	-0.999197	-0.997289
-4.60606	0.9975	-0.999982	-0.997482
-4.44444	0.998081	-0.999606	-0.997687
-4.28283	0.999285	-0.998557	-0.997842
-4.12121	0.99999	-0.997918	-0.997908
-3.9596	0.999556	-0.998319	-0.997875
-3.79798	0.998409	-0.999356	-0.997765
-3.63636	0.997624	-0.999993	-0.997617
-3.47475	0.997926	-0.999547	-0.997474
-3.31313	0.99903	-0.998343	-0.997373
-3.15152	0.999916	-0.997417	-0.997333
-2.9899	0.999773	-0.997584	-0.997357
-2.82828	0.998731	-0.998695	-0.997426
-2.66667	0.997739	-0.999779	-0.997518
-2.50505	0.997695	-0.99991	-0.997605
-2.34343	0.998635	-0.99903	-0.997665
-2.18182	0.99971	-0.997978	-0.997689
-2.0202	0.999951	-0.997724	-0.997675
-1.85859	0.999138	-0.998497	-0.997635
-1.69697	0.997997	-0.999586	-0.997583
-1.53535	0.997543	-0.99999	-0.997533
-1.37374	0.998179	-0.999319	-0.997498
-1.21212	0.999338	-0.998145	-0.997483
-1.05051	0.999992	-0.997497	-0.997489
-0.888889	0.999569	-0.997944	-0.997512
-0.727273	0.998453	-0.999092	-0.997545
-0.565657	0.997644	-0.999936	-0.99758
-0.40404	0.997862	-0.999749	-0.997611
-0.242424	0.998911	-0.998722	-0.997633
-0.0808081	0.999857	-0.997788	-0.997645
0	1	-0.997647	-0.997647
0.0808081	0.999857	-0.997788	-0.997645
0.242424	0.998911	-0.998722	-0.997633
0.40404	0.997862	-0.999749	-0.997611
0.565657	0.997644	-0.999936	-0.99758
0.727273	0.998453	-0.999092	-0.997545
0.888889	0.999569	-0.997944	-0.997512
1.05051	0.999992	-0.997497	-0.997489
1.21212	0.999338	-0.998145	-0.997483
1.37374	0.998179	-0.999319	-0.997498
1.53535	0.997543	-0.99999	-0.997533
1.69697	0.997997	-0.999586	-0.997583
1.85859	0.999138	-0.998497	-0.997635
2.0202	0.999951	-0.997724	-0.997675
2.18182	0.99971	-0.997978	-0.997689
2.34343	0.998635	-0.99903	-0.997665
2.50505	0.997695	-0.99991	-0.997605
2.66667	0.997739	-0.999779	-0.997518
2.82828	0.998731	-0.998695	-0.997426
2.9899	0.999773	-0.997584	-0.997357
3.15152	0.999916	-0.997417	-0.997333
3.31313	0.99903	-0.998343	-0.997373
3.47475	0.997926	-0.999547	-0.997474
3.63636	0.997624	-0.999993	-0.997617
3.79798	0.998409	-0.999356	-0.997765
3.9596	0.999556	-0.998319	-0.997875
4.12121	0.99999	-0.997918	-0.997908
4.28283	0.999285	-0.998557	-0.997842
4.44444	0.998081	-0.999606	-0.997687
4.60606	0.9975	-0.999982	-0.997482
4.76768	0.998092	-0.999197	-0.997289
4.92929	0.999302	-0.997878	-0.99718
5.09091	0.999993	-0.997215	-0.997208
5.25253	0.99955	-0.997837	-0.997387
5.41414	0.998501	-0.999176	-0.997677
5.57576	0.997999	-0.999984	-0.997984
5.73737	0.998624	-0.999557	-0.998181
5.89899	0.9997	-0.998453	-0.998152
6.06061	0.999908	-0.997932	-0.997841
6.22222	0.998682	-0.998613	-0.997295
6.38384	0.996968	-0.999723	-0.996691
6.54545	0.996412	-0.999894	-0.996307
6.70707	0.997631	-0.998797	-0.996428
6.86869	0.999408	-0.997786	-0.997195
7.0303	0.999974	-0.998401	-0.998375
7.19192	0.999235	-0.999884	-0.99912
7.35354	0.999083	-0.99864	-0.997724
7.51515	0.999996	-0.991479	-0.991476
7.67677	0.996039	-0.980625	-0.976664
7.83838	0.97391	-0.974907	-0.948817
8	0.92067	-0.982558	-0.903229

## Sheet: J evolution
Offset_kHz	ideal_instantaneous_Pulse	PulseSingleSpin	PulseTwoSpin
9.1667	0.245577	0.0976466	0.11737
9.075	0.245577	0.0822175	0.120373
8.9833	0.245577	0.0660787	0.121923
8.8917	0.245577	0.0508847	0.123359
8.8	0.245577	0.0386981	0.126124
8.7083	0.245577	0.0316539	0.131297
8.6167	0.245577	0.0301645	0.139191
8.525	0.245577	0.0316529	0.149319
8.4333	0.245577	0.0331522	0.160723
8.3417	0.245577	0.0331666	0.172382
8.25	0.245577	0.0313513	0.183483
8.1583	0.245577	0.0279565	0.193513
8.0667	0.245577	0.0234962	0.202237
7.975	0.245577	0.018558	0.209618
7.8833	0.245577	0.0136854	0.21574
7.7917	0.245577	0.0093071	0.220739
7.7	0.245577	0.00570368	0.224765
7.6083	0.245577	0.00300445	0.227964
7.5167	0.245577	0.00121261	0.230474
7.425	0.245577	0.000330279	0.232421
7.3333	0.245577	0.000407869	0.233917
7.2417	0.245577	0.00040944	0.235063
7.15	0.245577	0.000267546	0.235941
7.0583	0.245577	0.000267912	0.236622
6.9667	0.245577	0.000425418	0.237161
6.875	0.245577	0.000534317	0.237602
6.7833	0.245577	0.000552111	0.237981
6.6917	0.245577	0.000505611	0.238322
6.6	0.245577	0.000454256	0.238645
6.5083	0.245577	0.000450357	0.238959
6.4167	0.245577	0.000485871	0.239268
6.325	0.245577	0.000513881	0.239571
6.2333	0.245577	0.000504207	0.239862
6.1417	0.245577	0.00045562	0.240137
6.05	0.245577	0.000388973	0.240391
5.9583	0.245577	0.00033629	0.240623
5.8667	0.245577	0.000318693	0.240833
5.775	0.245577	0.000324772	0.241021
5.6833	0.245577	0.000328516	0.241191
5.5917	0.245577	0.000318184	0.241346
5.5	0.245577	0.000301863	0.241488
5.4083	0.245577	0.000298349	0.24162
5.3167	0.245577	0.000317742	0.241745
5.225	0.245577	0.000349588	0.241863
5.1333	0.245577	0.000375503	0.241976
5.0417	0.245577	0.00038403	0.242086
4.95	0.245577	0.000374781	0.242193
4.8583	0.245577	0.000356782	0.2423
4.7667	0.245577	0.000343118	0.242406
4.675	0.245577	0.000341968	0.242512
4.5833	0.245577	0.000350316	0.242618
4.4917	0.245577	0.000358167	0.242722
4.4	0.245577	0.000357665	0.242824
4.3083	0.245577	0.000348003	0.242921
4.2167	0.245577	0.000335052	0.243011
4.125	0.245577	0.000327069	0.243093
4.0333	0.245577	0.000328276	0.243166
3.9417	0.245577	0.00033547	0.243231
3.85	0.245577	0.000341471	0.243289
3.7583	0.245577	0.000341178	0.243342
3.6667	0.245577	0.000334885	0.243393
3.575	0.245577	0.000327835	0.243443
3.4833	0.245577	0.00032651	0.243493
3.3917	0.245577	0.000333497	0.243543
3.3	0.245577	0.000345294	0.243592
3.2083	0.245577	0.000355341	0.243641
3.1167	0.245577	0.000358682	0.243688
3.025	0.245577	0.000354549	0.243733
2.9333	0.245577	0.000346303	0.243778
2.8417	0.245577	0.000339223	0.243821
2.75	0.245577	0.000337062	0.243863
2.6583	0.245577	0.000339572	0.243905
2.5667	0.245577	0.000343206	0.243947
2.475	0.245577	0.000344207	0.243989
2.3833	0.245577	0.00034125	0.24403
2.2917	0.245577	0.000336074	0.244069
2.2	0.245577	0.000332083	0.244105
2.1083	0.245577	0.000331797	0.244137
2.0167	0.245577	0.000334933	0.244165
1.925	0.245577	0.000338742	0.244188
1.8333	0.245577	0.000340196	0.244208
1.7417	0.245577	0.000338117	0.244225
1.65	0.245577	0.000333891	0.244242
1.5583	0.245577	0.000330535	0.24426
1.4667	0.245577	0.000330622	0.244278
1.375	0.245577	0.000334394	0.244297
1.2833	0.245577	0.000339618	0.244316
1.1917	0.245577	0.000343229	0.244334
1.1	0.245577	0.00034333	0.244351
1.0083	0.245577	0.000340211	0.244365
0.9167	0.245577	0.000336039	0.244378
0.825	0.245577	0.000333454	0.244388
0.7333	0.245577	0.00033384	0.244397
0.6417	0.245577	0.000336463	0.244405
0.55	0.245577	0.000339126	0.244413
0.4583	0.245577	0.000339726	0.244422
0.3667	0.245577	0.000337539	0.244432
0.275	0.245577	0.000333544	0.24444
0.1833	0.245577	0.00032976	0.244448
0.0917	0.245577	0.000327979	0.244453
0	0.245577	0.000328659	0.244455
-0.0917	0.245577	0.000330743	0.244454
-0.1833	0.245577	0.000332475	0.244449
-0.275	0.245577	0.000332569	0.244442
-0.3667	0.245577	0.000330937	0.244433
-0.4583	0.245577	0.000328689	0.244423
-0.55	0.245577	0.000327456	0.244413
-0.6417	0.245577	0.000328407	0.244403
-0.7333	0.245577	0.000331537	0.244394
-0.825	0.245577	0.000335683	0.244385
-0.9167	0.245577	0.000339232	0.244374
-1.0083	0.245577	0.000341007	0.244362
-1.1	0.245577	0.000340862	0.244347
-1.1917	0.245577	0.00033972	0.244331
-1.2833	0.245577	0.000339044	0.244313
-1.375	0.245577	0.000339933	0.244295
-1.4667	0.245577	0.00034234	0.244277
-1.5583	0.245577	0.000344946	0.24426
-1.65	0.245577	0.000345851	0.244243
-1.7417	0.245577	0.000343676	0.244226
-1.8333	0.245577	0.000338499	0.244209
-1.925	0.245577	0.000332136	0.244189
-2.0167	0.245577	0.000327455	0.244166
-2.1083	0.245577	0.000326809	0.244138
-2.2	0.245577	0.000330415	0.244107
-2.2917	0.245577	0.000336064	0.244071
-2.3833	0.245577	0.000340519	0.244032
-2.475	0.245577	0.000341545	0.24399
-2.5667	0.245577	0.00033927	0.243947
-2.6583	0.245577	0.000336185	0.243904
-2.75	0.245577	0.00033562	0.24386
-2.8417	0.245577	0.000339309	0.243817
-2.9333	0.245577	0.000345831	0.243773
-3.025	0.245577	0.00035144	0.243728
-3.1167	0.245577	0.000352622	0.243682
-3.2083	0.245577	0.000348488	0.243635
-3.3	0.245577	0.000341637	0.243587
-3.3917	0.245577	0.000336887	0.243539
-3.4833	0.245577	0.000337934	0.243491
-3.575	0.245577	0.000344071	0.243443
-3.6667	0.245577	0.000350231	0.243394
-3.7583	0.245577	0.000350511	0.243343
-3.85	0.245577	0.0003422	0.24329
-3.9417	0.245577	0.000328102	0.243231
-4.0333	0.245577	0.000316179	0.243165
-4.125	0.245577	0.000315157	0.243091
-4.2167	0.245577	0.000327303	0.243009
-4.3083	0.245577	0.000345874	0.242919
-4.4	0.245577	0.000360789	0.242822
-4.4917	0.245577	0.000365557	0.242721
-4.5833	0.245577	0.00036055	0.242618
-4.675	0.245577	0.000352461	0.242513
-4.7667	0.245577	0.000349775	0.242409
-4.8583	0.245577	0.000355552	0.242304
-4.95	0.245577	0.000364008	0.242198
-5.0417	0.245577	0.000365304	0.242091
-5.1333	0.245577	0.000353415	0.241981
-5.225	0.245577	0.000331365	0.241866
-5.3167	0.245577	0.000311831	0.241747
-5.4083	0.245577	0.000309348	0.241622
-5.5	0.245577	0.00032497	0.241489
-5.5917	0.245577	0.000343068	0.241346
-5.6833	0.245577	0.00034632	0.24119
-5.775	0.245577	0.000329811	0.241019
-5.8667	0.245577	0.000308908	0.240829
-5.9583	0.245577	0.00031639	0.240618
-6.05	0.245577	0.000368988	0.240385
-6.1417	0.245577	0.0004425	0.24013
-6.2333	0.245577	0.00050115	0.239855
-6.325	0.245577	0.000523032	0.239565
-6.4167	0.245577	0.000508336	0.239265
-6.5083	0.245577	0.000482325	0.23896
-6.6	0.245577	0.000482392	0.23865
-6.6917	0.245577	0.000515873	0.238332
-6.7833	0.245577	0.000541232	0.237994
-6.875	0.245577	0.000506654	0.237618
-6.9667	0.245577	0.000389316	0.237176
-7.0583	0.245577	0.0002414	0.236634
-7.15	0.245577	0.000277394	0.235948
-7.2417	0.245577	0.000421143	0.235062
-7.3333	0.245577	0.000406403	0.233907
-7.425	0.245577	0.000336877	0.2324
-7.5167	0.245577	0.00124525	0.230442
-7.6083	0.245577	0.0030467	0.227919
-7.7	0.245577	0.00574533	0.224706
-7.7917	0.245577	0.00933886	0.220667
-7.8833	0.245577	0.0137017	0.215657
-7.975	0.245577	0.0185605	0.20953
-8.0667	0.245577	0.0234968	0.202157
-8.1583	0.245577	0.0279788	0.193466
-8.25	0.245577	0.0314295	0.183503
-8.3417	0.245577	0.0333391	0.172519
-8.4333	0.245577	0.0334487	0.161031
-8.525	0.245577	0.0320633	0.149852
-8.6167	0.245577	0.0305789	0.139984
-8.7083	0.245577	0.0318298	0.132348
-8.8	0.245577	0.038454	0.127376
-8.8917	0.245577	0.0502684	0.124709
-8.9833	0.245577	0.0652375	0.123242
-9.075	0.245577	0.0813021	0.121524
-9.1667	0.245577	0.096791	0.118221
