# Supplementary material for: AI-designed NMR spectroscopy RF pulses for fast acquisition at high and ultra-high magnetic fields
Source: Nat Commun. 2023 Jul 12;14:4144. doi: 10.1038/s41467-023-39581-4 (PMC10338431; doi:10.1038/s41467-023-39581-4)
Supplement: Supplementary file 4 — Source data [file 41467_2023_39581_MOESM4_ESM.zip › Fig1/Fig1C.xlsx]

## Sheet: Shape
Time_us	Amplitude_kHz	Phase_radians
0	1.84179	3.41006
3.22176	1.57493	3.3089
6.44351	0.997929	3.06208
9.66527	0.393786	3.08869
12.887	0.127286	0.575191
16.1088	0.513143	1.38501
19.3305	0.763786	1.62986
22.5523	0.884714	1.03784
25.7741	0.828214	-0.00855211
28.9958	0.595214	-0.966581
32.2176	0.290143	-1.57713
35.4393	0.0270714	-1.84071
38.6611	0.127786	1.28167
41.8828	0.162143	1.38839
45.1046	0.0986429	1.52175
48.3264	0.0263571	-1.52065
51.5481	0.182214	-1.47318
54.7699	0.353071	-1.45159
57.9916	0.534857	-1.40101
61.2134	0.723214	-1.25531
64.4351	0.901071	-0.96391
67.6569	1.0345	-0.514715
70.8787	1.08093	0.0505098
74.1004	1.00593	0.651636
77.3222	0.801143	1.20517
80.5439	0.493	1.66574
83.7657	0.1365	2.03792
86.9874	0.200071	-0.779132
90.2092	0.452571	-0.449841
93.431	0.575786	-0.0807215
96.6527	0.555286	0.326307
99.8745	0.412214	0.732061
103.096	0.1965	1.09092
106.318	0.0290714	-1.74575
109.54	0.208143	-1.43257
112.762	0.307	-0.993843
115.983	0.327643	-0.326918
119.205	0.316429	0.536828
122.427	0.351929	1.35251
125.649	0.503	1.7454
128.87	0.7845	1.45606
132.092	1.13964	0.558907
135.314	1.45707	-0.557458
138.536	1.63621	-1.53287
141.757	1.66407	-2.32885
144.979	1.608	-3.12958
148.201	1.55779	-4.09119
151.423	1.57921	-5.1919
154.644	1.68079	-6.26187
157.866	1.81093	-7.17749
161.088	1.88807	-8.0159
164.31	1.84636	-9.0281
167.531	1.67279	-10.3698
170.753	1.42543	-11.6438
173.975	1.16164	-11.9466
177.197	0.872143	-10.7393
180.418	0.644929	-9.25974
183.64	0.439214	-8.0848
186.862	0.225714	-7.2076
190.084	0.0978571	-6.39138
193.305	0.256571	-5.29547
196.527	0.573357	-4.18499
199.749	0.922714	-2.74717
202.971	1.24179	-1.66056
206.192	1.49086	-1.99146
209.414	1.62614	-3.15126
212.636	1.62493	-4.32102
215.858	1.56443	-5.24005
219.079	1.56307	-6.05947
222.301	1.65807	-6.97118
225.523	1.76421	-8.06148
228.745	1.78343	-9.2112
231.967	1.70436	-10.0946
235.188	1.565	-10.4324
238.41	1.39414	-10.1911
241.632	1.19686	-9.5476
244.854	0.973571	-8.74892
248.075	0.744429	-7.95809
251.297	0.560214	-7.19231
254.519	0.496214	-6.38077
257.741	0.623143	-5.45326
260.962	0.945	-4.39919
264.184	1.36121	-3.30384
267.406	1.72636	-2.40372
270.628	1.9385	-2.00277
273.849	1.961	-2.2443
277.071	1.80421	-3.00881
280.293	1.52786	-3.97893
283.515	1.23729	-4.80555
286.736	1.04107	-5.2585
289.958	1.00221	-5.26555
293.18	1.1215	-4.86593
296.402	1.352	-4.17738
299.623	1.63886	-3.38103
302.845	1.95864	-2.69812
306.067	2.31664	-2.33241
309.289	2.70271	-2.3619
312.51	3.05664	-2.65938
315.732	3.28057	-2.99099
318.954	3.297	-3.27073
322.176	3.11857	-3.67465
325.397	2.89336	-4.47731
328.619	2.86029	-5.73657
331.841	3.16729	-6.87618
335.063	3.74229	-7.16763
338.285	4.40507	-6.70898
341.506	5.07264	-6.17119
344.728	5.75193	-6.00941
347.95	6.42286	-6.14984
351.172	6.87786	-6.30423
354.393	6.89664	-6.31401
357.615	6.92643	-6.26345
360.837	6.94929	-6.25177
364.059	6.99914	-6.27369
367.28	7.02914	-6.28676
370.502	7.09179	-6.27891
373.724	7.14114	-6.2688
376.946	7.10993	-6.27139
380.167	7.12529	-6.28127
383.389	7.14286	-6.28352
386.611	7.14286	-6.28352
389.833	7.12529	-6.28127
393.054	7.10993	-6.27139
396.276	7.14114	-6.2688
399.498	7.09179	-6.27891
402.72	7.02914	-6.28676
405.941	6.99914	-6.27369
409.163	6.94929	-6.25177
412.385	6.92643	-6.26345
415.607	6.89664	-6.31401
418.828	6.87786	-6.30423
422.05	6.42286	-6.14984
425.272	5.75193	-6.00941
428.494	5.07264	-6.17119
431.715	4.40507	-6.70898
434.937	3.74229	-7.16763
438.159	3.16729	-6.87618
441.381	2.86029	-5.73657
444.603	2.89336	-4.47731
447.824	3.11857	-3.67465
451.046	3.297	-3.27073
454.268	3.28057	-2.99099
457.49	3.05664	-2.65938
460.711	2.70271	-2.3619
463.933	2.31664	-2.33241
467.155	1.95864	-2.69812
470.377	1.63886	-3.38103
473.598	1.352	-4.17738
476.82	1.1215	-4.86593
480.042	1.00221	-5.26555
483.264	1.04107	-5.2585
486.485	1.23729	-4.80555
489.707	1.52786	-3.97893
492.929	1.80421	-3.00881
496.151	1.961	-2.2443
499.372	1.9385	-2.00277
502.594	1.72636	-2.40372
505.816	1.36121	-3.30384
509.038	0.945	-4.39919
512.259	0.623143	-5.45326
515.481	0.496214	-6.38077
518.703	0.560214	-7.19231
521.925	0.744429	-7.95809
525.146	0.973571	-8.74892
528.368	1.19686	-9.5476
531.59	1.39414	-10.1911
534.812	1.565	-10.4324
538.033	1.70436	-10.0946
541.255	1.78343	-9.2112
544.477	1.76421	-8.06148
547.699	1.65807	-6.97118
550.921	1.56307	-6.05947
554.142	1.56443	-5.24005
557.364	1.62493	-4.32102
560.586	1.62614	-3.15126
563.808	1.49086	-1.99146
567.029	1.24179	-1.66056
570.251	0.922714	-2.74717
573.473	0.573357	-4.18499
576.695	0.256571	-5.29547
579.916	0.0978571	-6.39138
583.138	0.225714	-7.2076
586.36	0.439214	-8.0848
589.582	0.644929	-9.25974
592.803	0.872143	-10.7393
596.025	1.16164	-11.9466
599.247	1.42543	-11.6438
602.469	1.67279	-10.3698
605.69	1.84636	-9.0281
608.912	1.88807	-8.0159
612.134	1.81093	-7.17749
615.356	1.68079	-6.26187
618.577	1.57921	-5.1919
621.799	1.55779	-4.09119
625.021	1.608	-3.12958
628.243	1.66407	-2.32885
631.464	1.63621	-1.53287
634.686	1.45707	-0.557458
637.908	1.13964	0.558907
641.13	0.7845	1.45606
644.351	0.503	1.7454
647.573	0.351929	1.35251
650.795	0.316429	0.536828
654.017	0.327643	-0.326918
657.238	0.307	-0.993843
660.46	0.208143	-1.43257
663.682	0.0290714	-1.74575
666.904	0.1965	1.09092
670.126	0.412214	0.732061
673.347	0.555286	0.326307
676.569	0.575786	-0.0807215
679.791	0.452571	-0.449841
683.013	0.200071	-0.779132
686.234	0.1365	2.03792
689.456	0.493	1.66574
692.678	0.801143	1.20517
695.9	1.00593	0.651636
699.121	1.08093	0.0505098
702.343	1.0345	-0.514715
705.565	0.901071	-0.96391
708.787	0.723214	-1.25531
712.008	0.534857	-1.40101
715.23	0.353071	-1.45159
718.452	0.182214	-1.47318
721.674	0.0263571	-1.52065
724.895	0.0986429	1.52175
728.117	0.162143	1.38839
731.339	0.127786	1.28167
734.561	0.0270714	-1.84071
737.782	0.290143	-1.57713
741.004	0.595214	-0.966581
744.226	0.828214	-0.00855211
747.448	0.884714	1.03784
750.669	0.763786	1.62986
753.891	0.513143	1.38501
757.113	0.127286	0.575191
760.335	0.393786	3.08869
763.556	0.997929	3.06208
766.778	1.57493	3.3089
770	1.84179	3.41006

## Sheet: Response
Offset_kHz	Mx -> Mx	My -> My	Mz -> Mz
-2.5	0.992618	-0.922184	-0.91482
-2.44949	0.989852	-0.939114	-0.928982
-2.39899	0.987592	-0.953781	-0.941385
-2.34848	0.986044	-0.966098	-0.952152
-2.29798	0.985296	-0.976104	-0.961409
-2.24747	0.985337	-0.983941	-0.969286
-2.19697	0.986077	-0.989829	-0.975912
-2.14646	0.987376	-0.994038	-0.981418
-2.09596	0.989062	-0.996863	-0.98593
-2.04545	0.99096	-0.998605	-0.989568
-1.99495	0.992902	-0.999545	-0.99245
-1.94444	0.994744	-0.999936	-0.994683
-1.89394	0.996375	-0.999991	-0.996368
-1.84343	0.997721	-0.999876	-0.997598
-1.79293	0.998744	-0.999712	-0.998457
-1.74242	0.999443	-0.999576	-0.99902
-1.69192	0.999844	-0.999508	-0.999353
-1.64141	0.999994	-0.999518	-0.999513
-1.59091	0.999955	-0.999592	-0.999548
-1.5404	0.999792	-0.999707	-0.9995
-1.4899	0.99957	-0.99983	-0.999401
-1.43939	0.999345	-0.999933	-0.999278
-1.38889	0.999159	-0.999992	-0.999151
-1.33838	0.999042	-0.999992	-0.999034
-1.28788	0.999007	-0.999931	-0.998938
-1.23737	0.999053	-0.999813	-0.998866
-1.18687	0.999168	-0.999655	-0.998823
-1.13636	0.99933	-0.999477	-0.998807
-1.08586	0.999513	-0.999302	-0.998815
-1.03535	0.999693	-0.999152	-0.998845
-0.984848	0.999844	-0.999045	-0.99889
-0.934343	0.999949	-0.998996	-0.998945
-0.883838	0.999997	-0.999009	-0.999006
-0.833333	0.999986	-0.999081	-0.999067
-0.782828	0.999919	-0.999204	-0.999124
-0.732323	0.999811	-0.999362	-0.999173
-0.681818	0.999676	-0.999536	-0.999212
-0.631313	0.999534	-0.999704	-0.999238
-0.580808	0.999404	-0.999847	-0.999252
-0.530303	0.999304	-0.999949	-0.999253
-0.479798	0.999245	-0.999997	-0.999242
-0.429293	0.999235	-0.999986	-0.999221
-0.378788	0.999274	-0.999919	-0.999193
-0.328283	0.999356	-0.999803	-0.99916
-0.277778	0.999472	-0.999652	-0.999124
-0.227273	0.999605	-0.999484	-0.999089
-0.176768	0.999739	-0.999318	-0.999058
-0.126263	0.999858	-0.999173	-0.999032
-0.0757576	0.999947	-0.999066	-0.999013
-0.0252525	0.999994	-0.99901	-0.999004
0	1	-0.999002	-0.999003
0.0252525	0.999994	-0.99901	-0.999004
0.0757576	0.999947	-0.999066	-0.999013
0.126263	0.999858	-0.999173	-0.999032
0.176768	0.999739	-0.999318	-0.999058
0.227273	0.999605	-0.999484	-0.999089
0.277778	0.999472	-0.999652	-0.999124
0.328283	0.999356	-0.999803	-0.99916
0.378788	0.999274	-0.999919	-0.999193
0.429293	0.999235	-0.999986	-0.999221
0.479798	0.999245	-0.999997	-0.999242
0.530303	0.999304	-0.999949	-0.999253
0.580808	0.999404	-0.999847	-0.999252
0.631313	0.999534	-0.999704	-0.999238
0.681818	0.999676	-0.999536	-0.999212
0.732323	0.999811	-0.999362	-0.999173
0.782828	0.999919	-0.999204	-0.999124
0.833333	0.999986	-0.999081	-0.999067
0.883838	0.999997	-0.999009	-0.999006
0.934343	0.999949	-0.998996	-0.998945
0.984848	0.999844	-0.999045	-0.99889
1.03535	0.999693	-0.999152	-0.998845
1.08586	0.999513	-0.999302	-0.998815
1.13636	0.99933	-0.999477	-0.998807
1.18687	0.999168	-0.999655	-0.998823
1.23737	0.999053	-0.999813	-0.998866
1.28788	0.999007	-0.999931	-0.998938
1.33838	0.999042	-0.999992	-0.999034
1.38889	0.999159	-0.999992	-0.999151
1.43939	0.999345	-0.999933	-0.999278
1.4899	0.99957	-0.99983	-0.999401
1.5404	0.999792	-0.999707	-0.9995
1.59091	0.999955	-0.999592	-0.999548
1.64141	0.999994	-0.999518	-0.999513
1.69192	0.999844	-0.999508	-0.999353
1.74242	0.999443	-0.999576	-0.99902
1.79293	0.998744	-0.999712	-0.998457
1.84343	0.997721	-0.999876	-0.997598
1.89394	0.996375	-0.999991	-0.996368
1.94444	0.994744	-0.999936	-0.994683
1.99495	0.992902	-0.999545	-0.99245
2.04545	0.99096	-0.998605	-0.989568
2.09596	0.989062	-0.996863	-0.98593
2.14646	0.987376	-0.994038	-0.981418
2.19697	0.986077	-0.989829	-0.975912
2.24747	0.985337	-0.983941	-0.969286
2.29798	0.985296	-0.976104	-0.961409
2.34848	0.986044	-0.966098	-0.952152
2.39899	0.987592	-0.953781	-0.941385
2.44949	0.989852	-0.939114	-0.928982
2.5	0.992618	-0.922184	-0.91482

## Sheet: J evolution
Offset_kHz	ideal_instantaneous_Pulse	PulseSingleSpin	PulseTwoSpin
3.2143	0.207675	0.0614664	0.120453
3.1821	0.207675	0.0584816	0.124858
3.15	0.207675	0.0553688	0.129031
3.1179	0.207675	0.0521549	0.132978
3.0857	0.207675	0.0488674	0.136707
3.0536	0.207675	0.0455339	0.140229
3.0214	0.207675	0.0421816	0.143557
2.9893	0.207675	0.0388373	0.146702
2.9571	0.207675	0.0355265	0.149678
2.925	0.207675	0.0322735	0.152499
2.8929	0.207675	0.0291011	0.155177
2.8607	0.207675	0.02603	0.157726
2.8286	0.207675	0.0230794	0.160156
2.7964	0.207675	0.020266	0.162478
2.7643	0.207675	0.0176047	0.164703
2.7321	0.207675	0.0151084	0.166838
2.7	0.207675	0.0127883	0.16889
2.6679	0.207675	0.010654	0.170866
2.6357	0.207675	0.00871477	0.172769
2.6036	0.207675	0.00698071	0.174603
2.5714	0.207675	0.00546553	0.176371
2.5393	0.207675	0.00419198	0.178074
2.5071	0.207675	0.00320054	0.179713
2.475	0.207675	0.00255339	0.181288
2.4429	0.207675	0.00229437	0.182799
2.4107	0.207675	0.00235765	0.184246
2.3786	0.207675	0.00258649	0.185629
2.3464	0.207675	0.00285137	0.186947
2.3143	0.207675	0.00308418	0.1882
2.2821	0.207675	0.00325625	0.189389
2.25	0.207675	0.00335851	0.190512
2.2179	0.207675	0.00339137	0.191571
2.1857	0.207675	0.0033599	0.192566
2.1536	0.207675	0.00327148	0.193499
2.1214	0.207675	0.00313452	0.194371
2.0893	0.207675	0.0029578	0.195183
2.0571	0.207675	0.00275002	0.195939
2.025	0.207675	0.00251952	0.19664
1.9929	0.207675	0.00227409	0.197288
1.9607	0.207675	0.00202087	0.197887
1.9286	0.207675	0.00176626	0.198438
1.8964	0.207675	0.00151586	0.198945
1.8643	0.207675	0.00127445	0.199411
1.8321	0.207675	0.00104602	0.199839
1.8	0.207675	0.00083378	0.200231
1.7679	0.207675	0.000640239	0.20059
1.7357	0.207675	0.000467322	0.200919
1.7036	0.207675	0.000316714	0.201221
1.6714	0.207675	0.000191046	0.201497
1.6393	0.207675	0.000100358	0.201752
1.6071	0.207675	8.38856e-05	0.201985
1.575	0.207675	0.000128599	0.202201
1.5429	0.207675	0.000175391	0.202399
1.5107	0.207675	0.000211232	0.202584
1.4786	0.207675	0.000235101	0.202755
1.4464	0.207675	0.000248213	0.202914
1.4143	0.207675	0.000252403	0.203063
1.3821	0.207675	0.000249706	0.203203
1.35	0.207675	0.000242168	0.203334
1.3179	0.207675	0.000231723	0.203458
1.2857	0.207675	0.000220081	0.203576
1.2536	0.207675	0.000208604	0.203688
1.2214	0.207675	0.0001982	0.203794
1.1893	0.207675	0.000189255	0.203896
1.1571	0.207675	0.000181666	0.203993
1.125	0.207675	0.000174963	0.204086
1.0929	0.207675	0.000168506	0.204175
1.0607	0.207675	0.000161679	0.20426
1.0286	0.207675	0.000154041	0.204342
0.9964	0.207675	0.000145425	0.204421
0.9643	0.207675	0.000135982	0.204496
0.9321	0.207675	0.000126212	0.204568
0.9	0.207675	0.000116956	0.204637
0.8679	0.207675	0.000109341	0.204703
0.8357	0.207675	0.000104582	0.204766
0.8036	0.207675	0.000103593	0.204826
0.7714	0.207675	0.000106559	0.204882
0.7393	0.207675	0.000112822	0.204936
0.7071	0.207675	0.000121198	0.204987
0.675	0.207675	0.000130407	0.205035
0.6429	0.207675	0.000139338	0.20508
0.6107	0.207675	0.000147134	0.205123
0.5786	0.207675	0.000153198	0.205162
0.5464	0.207675	0.00015716	0.205199
0.5143	0.207675	0.000158854	0.205234
0.4821	0.207675	0.000158301	0.205266
0.45	0.207675	0.000155689	0.205296
0.4179	0.207675	0.000151365	0.205324
0.3857	0.207675	0.000145818	0.205349
0.3536	0.207675	0.00013966	0.205372
0.3214	0.207675	0.000133589	0.205393
0.2893	0.207675	0.000128322	0.205412
0.2571	0.207675	0.000124492	0.205429
0.225	0.207675	0.000122519	0.205444
0.1929	0.207675	0.000122509	0.205457
0.1607	0.207675	0.000124223	0.205468
0.1286	0.207675	0.000127163	0.205477
0.0964	0.207675	0.000130699	0.205484
0.0643	0.207675	0.000134205	0.205489
0.0321	0.207675	0.000137148	0.205492
0	0.207675	0.000139132	0.205494
-0.0321	0.207675	0.000139916	0.205493
-0.0643	0.207675	0.000139411	0.20549
-0.0964	0.207675	0.00013767	0.205485
-0.1286	0.207675	0.000134877	0.205478
-0.1607	0.207675	0.000131319	0.205469
-0.1929	0.207675	0.00012736	0.205458
-0.225	0.207675	0.0001234	0.205445
-0.2571	0.207675	0.000119822	0.20543
-0.2893	0.207675	0.000116933	0.205413
-0.3214	0.207675	0.000114913	0.205394
-0.3536	0.207675	0.000113787	0.205373
-0.3857	0.207675	0.000113438	0.20535
-0.4179	0.207675	0.000113657	0.205324
-0.45	0.207675	0.000114226	0.205296
-0.4821	0.207675	0.000114989	0.205266
-0.5143	0.207675	0.000115919	0.205234
-0.5464	0.207675	0.000117154	0.205199
-0.5786	0.207675	0.000118996	0.205161
-0.6107	0.207675	0.000121863	0.205121
-0.6429	0.207675	0.000126193	0.205079
-0.675	0.207675	0.000132322	0.205034
-0.7071	0.207675	0.000140365	0.204986
-0.7393	0.207675	0.000150155	0.204935
-0.7714	0.207675	0.000161257	0.204881
-0.8036	0.207675	0.00017303	0.204825
-0.8357	0.207675	0.000184709	0.204766
-0.8679	0.207675	0.000195473	0.204703
-0.9	0.207675	0.000204504	0.204638
-0.9321	0.207675	0.000211032	0.204569
-0.9643	0.207675	0.000214371	0.204497
-0.9964	0.207675	0.000213952	0.204422
-1.0286	0.207675	0.000209355	0.204344
-1.0607	0.207675	0.000200354	0.204262
-1.0929	0.207675	0.000186957	0.204177
-1.125	0.207675	0.000169483	0.204088
-1.1571	0.207675	0.000148692	0.203995
-1.1893	0.207675	0.000126055	0.203898
-1.2214	0.207675	0.000104336	0.203796
-1.2536	0.207675	8.8555e-05	0.203689
-1.2857	0.207675	8.54731e-05	0.203577
-1.3179	0.207675	9.75542e-05	0.203459
-1.35	0.207675	0.000119706	0.203334
-1.3821	0.207675	0.000145563	0.203202
-1.4143	0.207675	0.000170837	0.203062
-1.4464	0.207675	0.000192894	0.202913
-1.4786	0.207675	0.000210231	0.202753
-1.5107	0.207675	0.000222497	0.202582
-1.5429	0.207675	0.000230967	0.202397
-1.575	0.207675	0.000239372	0.202199
-1.6071	0.207675	0.000254609	0.201983
-1.6393	0.207675	0.000285884	0.20175
-1.6714	0.207675	0.0003413	0.201497
-1.7036	0.207675	0.000424681	0.20122
-1.7357	0.207675	0.000535903	0.200919
-1.7679	0.207675	0.000672976	0.200591
-1.8	0.207675	0.000833306	0.200232
-1.8321	0.207675	0.00101401	0.19984
-1.8643	0.207675	0.00121184	0.199413
-1.8964	0.207675	0.00142305	0.198946
-1.9286	0.207675	0.00164325	0.198437
-1.9607	0.207675	0.00186741	0.197883
-1.9929	0.207675	0.00208972	0.19728
-2.025	0.207675	0.00230371	0.196626
-2.0571	0.207675	0.00250221	0.195919
-2.0893	0.207675	0.00267746	0.195154
-2.1214	0.207675	0.00282127	0.19433
-2.1536	0.207675	0.00292521	0.193444
-2.1857	0.207675	0.00298099	0.192494
-2.2179	0.207675	0.00298098	0.19148
-2.25	0.207675	0.00291923	0.190398
-2.2821	0.207675	0.00279331	0.18925
-2.3143	0.207675	0.00260801	0.188033
-2.3464	0.207675	0.00238312	0.186748
-2.3786	0.207675	0.00216941	0.185395
-2.4107	0.207675	0.00207118	0.183974
-2.4429	0.207675	0.00223529	0.182487
-2.475	0.207675	0.00275237	0.180932
-2.5071	0.207675	0.00360221	0.179312
-2.5393	0.207675	0.00472855	0.177627
-2.5714	0.207675	0.00609126	0.175877
-2.6036	0.207675	0.00766804	0.174061
-2.6357	0.207675	0.00944622	0.172179
-2.6679	0.207675	0.0114172	0.170228
-2.7	0.207675	0.0135736	0.168208
-2.7321	0.207675	0.0159075	0.166112
-2.7643	0.207675	0.0184099	0.163937
-2.7964	0.207675	0.02107	0.161677
-2.8286	0.207675	0.023875	0.159323
-2.8607	0.207675	0.0268101	0.156867
-2.8929	0.207675	0.0298585	0.154299
-2.925	0.207675	0.0330014	0.151607
-2.9571	0.207675	0.0362179	0.14878
-2.9893	0.207675	0.0394857	0.145805
-3.0214	0.207675	0.0427807	0.142669
-3.0536	0.207675	0.0460776	0.139358
-3.0857	0.207675	0.0493505	0.135861
-3.1179	0.207675	0.0525725	0.132165
-3.15	0.207675	0.0557169	0.12826
-3.1821	0.207675	0.0587569	0.124137
-3.2143	0.207675	0.0616666	0.119788
