# Supplementary material for: AI-designed NMR spectroscopy RF pulses for fast acquisition at high and ultra-high magnetic fields
Source: Nat Commun. 2023 Jul 12;14:4144. doi: 10.1038/s41467-023-39581-4 (PMC10338431; doi:10.1038/s41467-023-39581-4)
Supplement: Supplementary file 4 — Source data [file 41467_2023_39581_MOESM4_ESM.zip › Fig1/Fig1D.xlsx]

## Sheet: Shape
Time_us	Amplitude_kHz	Phase_radians
0	4.61725	2.73486
1.96819	4.34669	2.63225
3.93638	4.06731	2.43864
5.90457	3.78963	2.31792
7.87276	3.51138	2.89917
9.84095	3.22063	4.42404
11.8091	3.00013	5.64001
13.7773	2.91069	6.13534
15.7455	2.89025	6.18155
17.7137	2.85069	6.06846
19.6819	2.73644	5.94068
21.6501	2.55675	5.8424
23.6183	2.34131	5.78997
25.5865	2.11619	5.80624
27.5547	1.88369	5.90703
29.5229	1.63481	6.06666
31.491	1.36813	6.21283
33.4592	1.107	6.24018
35.4274	0.90425	6.07036
37.3956	0.808875	5.68881
39.3638	0.827625	5.15099
41.332	0.922188	4.56159
43.3002	1.0395	4.01511
45.2684	1.14338	3.57005
47.2366	1.22212	3.22957
49.2048	1.28012	2.9821
51.1729	1.32619	2.79722
53.1411	1.36787	2.65402
55.1093	1.41088	2.53001
57.0775	1.46063	2.41517
59.0457	1.52281	2.30731
61.0139	1.60137	2.21728
62.9821	1.696	2.15007
64.9503	1.801	2.10811
66.9185	1.90631	2.10537
68.8867	2.00069	2.1674
70.8548	2.0745	2.34558
72.823	2.12087	2.70161
74.7912	2.13362	3.30492
76.7594	2.10356	4.16008
78.7276	2.01825	5.17001
80.6958	1.86969	6.16782
82.664	1.66506	7.04902
84.6322	1.43231	7.8277
86.6004	1.21469	8.58456
88.5686	1.05625	9.37825
90.5368	0.983313	10.1889
92.5049	0.993563	10.9357
94.4731	1.05781	11.5349
96.4413	1.13244	11.9588
98.4095	1.17562	12.2286
100.378	1.16088	12.3969
102.346	1.08325	12.5243
104.314	0.957	12.6505
106.282	0.80725	12.7849
108.25	0.66025	12.9143
110.219	0.536875	13.0148
112.187	0.449688	13.0663
114.155	0.402875	13.061
116.123	0.393562	13.007
118.091	0.414375	12.9164
120.06	0.45725	12.7975
122.028	0.517875	12.6548
123.996	0.59775	12.4807
125.964	0.702937	12.2653
127.932	0.839187	11.9956
129.901	1.00625	11.665
131.869	1.19506	11.2809
133.837	1.38875	10.8481
135.805	1.567	10.3777
137.773	1.70956	9.88624
139.742	1.79981	9.38148
141.71	1.82644	8.87249
143.678	1.78563	8.33896
145.646	1.68269	7.74387
147.614	1.53294	7.04471
149.582	1.35906	6.20997
151.551	1.18437	5.25915
153.519	1.02513	4.27443
155.487	0.885625	3.37995
157.455	0.75925	2.65255
159.423	0.6345	2.08982
161.392	0.501625	1.63197
163.36	0.356938	1.20822
165.328	0.2045	0.783112
167.296	0.054	0.358944
169.264	0.082375	3.10779
171.233	0.193375	2.78764
173.201	0.271375	2.56953
175.169	0.3135	2.46388
177.137	0.32125	2.45941
179.105	0.299375	2.54073
181.074	0.254125	2.69666
183.042	0.192125	2.90657
185.01	0.119063	3.14938
186.978	0.0389375	3.40849
188.946	0.0458125	0.521208
190.914	0.134563	0.757455
192.883	0.227937	0.962985
194.851	0.327313	1.13188
196.819	0.434	1.26524
198.787	0.54875	1.3661
200.755	0.670438	1.44368
202.724	0.795625	1.51098
204.692	0.917562	1.57094
206.66	1.0265	1.62899
208.628	1.11013	1.69388
210.596	1.15587	1.77966
212.565	1.15319	1.90047
214.533	1.09744	2.07469
216.501	0.992938	2.30605
218.469	0.855875	2.59414
220.437	0.714375	2.92294
222.405	0.604688	3.28326
224.374	0.56225	3.66997
226.342	0.61025	4.09295
228.31	0.74975	4.56084
230.278	0.955937	5.05985
232.246	1.18381	5.55495
234.215	1.38219	5.97629
236.183	1.51212	6.26448
238.151	1.55963	6.37056
240.119	1.53287	6.25783
242.087	1.45344	5.8848
244.056	1.34981	5.23466
246.024	1.2635	4.30845
247.992	1.235	3.11513
249.96	1.24287	1.68711
251.928	1.22156	0.51002
253.897	1.1465	-0.605036
255.865	1.05469	-1.66529
257.833	0.992	-2.70072
259.801	0.976375	-3.78639
261.769	0.99525	-4.94438
263.737	1.00925	-6.04109
265.706	0.98375	-6.97062
267.674	0.91425	-7.69907
269.642	0.814625	-8.23363
271.61	0.701	-8.61145
273.578	0.586625	-8.87542
275.547	0.479875	-9.04426
277.515	0.382937	-9.12671
279.483	0.29125	-9.1139
281.451	0.193125	-8.98757
283.419	0.07125	-8.74351
285.388	0.0913125	-11.5364
287.356	0.301187	-11.1326
289.324	0.549312	-10.7323
291.292	0.814	-10.3725
293.26	1.06963	-10.0335
295.229	1.29487	-9.64534
297.197	1.47644	-9.12514
299.165	1.61163	-8.41256
301.133	1.70919	-7.5298
303.101	1.78619	-6.60316
305.069	1.86056	-5.79013
307.038	1.94388	-5.20174
309.006	2.03875	-4.8554
310.974	2.14213	-4.6927
312.942	2.24931	-4.61666
314.91	2.35631	-4.51307
316.879	2.46031	-4.26686
318.847	2.55931	-3.7771
320.815	2.65125	-3.00012
322.783	2.73294	-2.00079
324.751	2.79981	-0.966755
326.72	2.84575	-0.0974592
328.688	2.86475	0.507699
330.656	2.85169	0.863449
332.624	2.80331	1.05378
334.592	2.71913	1.19079
336.561	2.60181	1.3834
338.529	2.45763	1.72957
340.497	2.29637	2.27387
342.465	2.12981	2.99218
344.433	1.96844	3.78098
346.401	1.81844	4.50489
348.37	1.68037	5.057
350.338	1.55056	5.39614
352.306	1.42444	5.53271
354.274	1.29894	5.51027
356.242	1.17356	5.39094
358.211	1.04981	5.22796
360.179	0.929813	5.07207
362.147	0.815875	4.94947
364.115	0.709875	4.87582
366.083	0.612875	4.84781
368.052	0.525563	4.85673
370.02	0.448062	4.88837
371.988	0.38075	4.92872
373.956	0.324062	4.96567
375.924	0.278938	4.9941
377.893	0.2465	5.01206
379.861	0.227687	5.02163
381.829	0.2225	5.02431
383.797	0.22975	5.02348
385.765	0.246438	5.01719
387.733	0.268062	5.00536
389.702	0.28925	4.98326
391.67	0.304312	4.94563
393.638	0.30925	4.88752
395.606	0.303187	4.80264
397.574	0.289312	4.68914
399.543	0.27525	4.54772
401.511	0.27175	4.37999
403.479	0.29	4.18392
405.447	0.339	3.96083
407.415	0.423563	3.7152
409.384	0.543438	3.44884
411.352	0.69425	3.1695
413.32	0.869125	2.8828
415.288	1.06069	2.59454
417.256	1.26162	2.31127
419.225	1.46513	2.0423
421.193	1.66419	1.79558
423.161	1.85094	1.58286
425.129	2.01625	1.40988
427.097	2.14975	1.27529
429.065	2.24106	1.16745
431.034	2.281	1.06135
433.002	2.26363	0.907449
434.97	2.18744	0.633607
436.938	2.05656	0.152367
438.906	1.88069	-0.622437
440.875	1.67475	-1.69691
442.843	1.45637	-2.91482
444.811	1.24012	-4.01274
446.779	1.03231	-4.81892
448.747	0.830313	-5.31922
450.716	0.628313	-5.56771
452.684	0.422438	-5.61842
454.652	0.212875	-5.49606
456.62	0.0045625	-5.20181
458.588	0.192062	-7.88988
460.557	0.360875	-7.31825
462.525	0.480938	-6.70456
464.493	0.531125	-6.1149
466.461	0.498375	-5.57329
468.429	0.3845	-5.05877
470.397	0.209625	-4.54475
472.366	0.0090625	-4.02373
474.334	0.173125	-6.64682
476.302	0.29275	-6.1366
478.27	0.314312	-5.6356
480.238	0.22	-5.13778
482.207	0.0161875	-4.63989
484.175	0.26325	-7.31815
486.143	0.557375	-6.9266
488.111	0.854625	-6.66587
490.079	1.13494	-6.58385
492.048	1.32987	-6.70419
494.016	1.41619	-7.01334
495.984	1.38	-7.42917
497.952	1.21619	-7.71849
499.92	0.9965	-8.06853
501.889	0.724437	-8.4002
503.857	0.429187	-8.67854
505.825	0.131688	-8.90886
507.793	0.16725	-5.95705
509.761	0.465375	-6.12057
511.729	0.76425	-6.30327
513.698	1.06331	-6.53031
515.666	1.36219	-6.83054
517.634	1.65956	-7.235
519.602	1.92487	-7.73671
521.57	2.1275	-8.3077
523.539	2.24575	-8.88867
525.507	2.27269	-9.41502
527.475	2.21787	-9.84315
529.443	2.10181	-10.1687
531.411	1.94806	-10.4197
533.38	1.77575	-10.6242
535.348	1.597	-10.8102
537.316	1.41744	-10.9812
539.284	1.23669	-11.1388
541.252	1.05044	-11.2853
543.221	0.85175	-11.4234
545.189	0.633625	-11.5626
547.157	0.391562	-11.734
549.125	0.1265	-11.9841
551.093	0.153188	-9.22
553.061	0.431125	-9.74616
555.03	0.685375	-10.3761
556.998	0.895813	-11.0101
558.966	1.05256	-11.5488
560.934	1.15931	-11.934
562.902	1.2285	-12.1644
564.871	1.27281	-12.2622
566.839	1.30012	-12.2626
568.807	1.31331	-12.2044
570.775	1.31256	-12.1132
572.743	1.29875	-12.0111
574.712	1.27469	-11.9124
576.68	1.24612	-11.8251
578.648	1.22056	-11.7602
580.616	1.20612	-11.7275
582.584	1.20969	-11.7326
584.552	1.23562	-11.7901
586.521	1.28412	-11.9011
588.489	1.35119	-12.0646
590.457	1.429	-12.2751
592.425	1.50769	-12.5221
594.393	1.57725	-12.7882
596.362	1.62969	-13.0538
598.33	1.65981	-13.2998
600.298	1.66506	-13.5158
602.266	1.64475	-13.6948
604.234	1.59906	-13.8472
606.203	1.52906	-13.9845
608.171	1.43725	-14.1356
610.139	1.32919	-14.3305
612.107	1.21513	-14.6048
614.075	1.111	-14.9904
616.044	1.03694	-15.5191
618.012	1.01319	-16.2044
619.98	1.05281	-17.0355
621.948	1.1555	-17.9662
623.916	1.30513	-18.9071
625.884	1.47437	-19.7517
627.853	1.63306	-20.4205
629.821	1.75675	-20.8972
631.789	1.83125	-21.2131
633.757	1.85331	-21.4224
635.725	1.82862	-21.5774
637.694	1.76906	-21.7187
639.662	1.6895	-21.8727
641.63	1.60525	-22.0507
643.598	1.52988	-22.2538
645.566	1.47356	-22.4778
647.535	1.44225	-22.7186
649.503	1.43756	-22.9757
651.471	1.45725	-23.2462
653.439	1.49631	-23.5291
655.407	1.54806	-23.818
657.376	1.60519	-24.1026
659.344	1.66088	-24.3729
661.312	1.709	-24.6187
663.28	1.74444	-24.8346
665.248	1.76238	-25.0177
667.216	1.75794	-25.1577
669.185	1.72581	-25.2382
671.153	1.66031	-25.2162
673.121	1.558	-25.0129
675.089	1.42125	-24.5076
677.057	1.26212	-23.5898
679.026	1.10337	-22.2904
680.994	0.972875	-20.8862
682.962	0.893125	-19.7598
684.93	0.87325	-19.0584
686.898	0.908062	-18.7176
688.867	0.983688	-18.6112
690.835	1.0825	-18.6272
692.803	1.18588	-18.6913
694.771	1.27525	-18.7578
696.739	1.33331	-18.8047
698.708	1.34531	-18.8306
700.676	1.30156	-18.8334
702.644	1.19956	-18.822
704.612	1.04544	-18.8074
706.58	0.854437	-18.8167
708.548	0.65	-18.8873
710.517	0.461438	-19.0789
712.485	0.319188	-19.456
714.453	0.247938	-20.0699
716.421	0.259188	-20.9516
718.389	0.345313	-22.0876
720.358	0.48	-23.3602
722.326	0.625	-24.5025
724.294	0.741313	-25.2837
726.262	0.799625	-25.6898
728.23	0.7885	-25.843
730.199	0.717437	-25.8648
732.167	0.610563	-25.82
734.135	0.500062	-25.7386
736.103	0.423563	-25.6385
738.071	0.422812	-25.5535
740.04	0.531813	-25.5065
742.008	0.760625	-25.5171
743.976	1.05925	-25.5594
745.944	1.33006	-25.5364
747.912	1.4385	-25.6939
749.88	1.37256	-26.1122
751.849	1.19069	-26.8268
753.817	0.985688	-27.6888
755.785	0.843125	-28.4506
757.753	0.814625	-28.9316
759.721	0.919125	-29.0741
761.69	1.15056	-28.9128
763.658	1.43525	-28.5504
765.626	1.72487	-28.1416
767.594	2.02019	-27.8132
769.562	2.3185	-27.6034
771.531	2.57412	-27.4604
773.499	2.73919	-27.2521
775.467	2.78613	-26.8349
777.435	2.70981	-26.1169
779.403	2.539	-25.1903
781.372	2.33412	-24.3111
783.34	2.14962	-23.7003
785.308	2.00369	-23.418
787.276	1.88406	-23.4106
789.244	1.77062	-23.5725
791.212	1.65019	-23.8165
793.181	1.52006	-24.0739
795.149	1.38506	-24.3062
797.117	1.25319	-24.5
799.085	1.13262	-24.658
801.053	1.02981	-24.7879
803.022	0.949063	-24.8972
804.99	0.892375	-24.9903
806.958	0.860187	-25.0709
808.926	0.851625	-25.1407
810.894	0.864875	-25.2044
812.863	0.897437	-25.2581
814.831	0.94625	-25.3061
816.799	1.00762	-25.3482
818.767	1.07719	-25.3833
820.735	1.15019	-25.4141
822.704	1.22188	-25.4437
824.672	1.28763	-25.4748
826.64	1.34344	-25.5028
828.608	1.38656	-25.5335
830.576	1.41544	-25.567
832.544	1.42988	-25.6009
834.513	1.43094	-25.6327
836.481	1.42019	-25.6659
838.449	1.39944	-25.6974
840.417	1.36987	-25.7273
842.385	1.33156	-25.7561
844.354	1.28275	-25.7885
846.322	1.22	-25.8232
848.29	1.13875	-25.862
850.258	1.03462	-25.9076
852.226	0.90475	-25.9746
854.195	0.749875	-26.0805
856.163	0.574875	-26.252
858.131	0.38875	-26.5196
860.099	0.203125	-26.8917
862.067	0.03025	-27.3561
864.036	0.119563	-24.73
866.004	0.240063	-25.2347
867.972	0.330062	-25.6804
869.94	0.392437	-26.0413
871.908	0.432563	-26.3113
873.876	0.45525	-26.5042
875.845	0.462938	-26.6236
877.813	0.4545	-26.679
879.781	0.425938	-26.6774
881.749	0.3715	-26.6134
883.717	0.285062	-26.4857
885.686	0.161375	-26.2863
887.654	0.003125	-29.1573
889.622	0.209125	-28.8154
891.59	0.453125	-28.4176
893.558	0.726313	-27.9929
895.527	1.01581	-27.5876
897.495	1.308	-27.246
899.463	1.58975	-27.0141
901.431	1.84606	-26.9272
903.399	2.05981	-27.0276
905.368	2.21725	-27.3327
907.336	2.31338	-27.8379
909.304	2.35312	-28.5075
911.272	2.35025	-29.2908
913.24	2.32587	-30.1485
915.208	2.30456	-31.0918
917.177	2.30731	-32.1667
919.145	2.34413	-33.3743
921.113	2.409	-34.6212
923.081	2.48119	-35.7326
925.049	2.5345	-36.558
927.018	2.54937	-37.0639
928.986	2.52106	-37.3204
930.954	2.45869	-37.4292
932.922	2.37794	-37.4791
934.89	2.29338	-37.522
936.859	2.21469	-37.5858
938.827	2.14681	-37.6722
940.795	2.0915	-37.7823
942.763	2.04988	-37.9043
944.731	2.02287	-38.0371
946.699	2.01156	-38.1752
948.668	2.01581	-38.3216
950.636	2.03356	-38.4715
952.604	2.059	-38.607
954.572	2.08294	-38.677
956.54	2.09413	-38.5858
958.509	2.08356	-38.1733
960.477	2.04844	-37.2637
962.445	1.99306	-35.8226
964.413	1.92644	-34.2609
966.381	1.85994	-33.1629
968.35	1.80662	-32.6215
970.318	1.77612	-32.4269
972.286	1.77094	-32.375
974.254	1.78794	-32.3606
976.222	1.82288	-32.3591
978.191	1.87706	-32.392
980.159	1.96131	-32.465
982.127	2.09512	-32.5507
984.095	2.297	-32.6268
986.063	2.56606	-32.7042
988.031	2.86394	-32.8082
990	3.14394	-32.9608
991.968	3.305	-33.2004
993.936	3.28169	-33.7674
995.904	3.13681	-34.4607
997.872	2.94044	-35.5229
999.841	2.74606	-36.8165
1001.81	2.55144	-38.0807
1003.78	2.35006	-39.0889
1005.75	2.18262	-39.7653
1007.71	2.09525	-40.1523
1009.68	2.10544	-40.3649
1011.65	2.1895	-40.5447
1013.62	2.3065	-40.7705
1015.59	2.42912	-41.0554
1017.55	2.561	-41.3511
1019.52	2.72694	-41.5948
1021.49	2.96569	-41.7607
1023.46	3.24887	-41.866
1025.43	3.54425	-41.9624
1027.4	3.84238	-42.1217
1029.36	4.14163	-42.406
1031.33	4.44144	-42.8732
1033.3	4.69719	-43.5653
1035.27	4.8565	-44.4919
1037.24	4.91413	-45.5859
1039.2	4.92063	-46.6961
1041.17	4.95012	-47.6802
1043.14	5.05919	-48.477
1045.11	5.25881	-49.1174
1047.08	5.52044	-49.6673
1049.05	5.79119	-50.1538
1051.01	6.01169	-50.5461
1052.98	6.14631	-50.7909
1054.95	6.19238	-50.8451
1056.92	6.16444	-50.6877
1058.89	6.09337	-50.2704
1060.85	6.0315	-49.4853
1062.82	6.0265	-48.2725
1064.79	6.08056	-46.8684
1066.76	6.15194	-45.7453
1068.73	6.19725	-45.1274
1070.7	6.19725	-44.8934
1072.66	6.15706	-44.7304
1074.63	6.10406	-44.2815
1076.6	6.07656	-43.2852
1078.57	6.09481	-41.8192
1080.54	6.14313	-40.3668
1082.5	6.1895	-39.335
1084.47	6.21606	-38.7446
1086.44	6.22531	-38.4628
1088.41	6.22375	-38.3921
1090.38	6.207	-38.4966
1092.35	6.16256	-38.8025
1094.31	6.08563	-39.3572
1096.28	5.99069	-40.1964
1098.25	5.90494	-41.2814
1100.22	5.84775	-42.4562
1102.19	5.81494	-43.5565
1104.15	5.78044	-44.5005
1106.12	5.71475	-45.2899
1108.09	5.60269	-45.9211
1110.06	5.45025	-46.3329
1112.03	5.27831	-46.4493
1114	5.11056	-46.2259
1115.96	4.96369	-45.6879
1117.93	4.84044	-44.9345
1119.9	4.72875	-44.1013
1121.87	4.60869	-43.3092
1123.84	4.46606	-42.6104
1125.8	4.30288	-41.9862
1127.77	4.13681	-41.3833
1129.74	3.98913	-40.7504
1131.71	3.87081	-40.0709
1133.68	3.77825	-39.3675
1135.65	3.69806	-38.6817
1137.61	3.61644	-38.0671
1139.58	3.52369	-37.5822
1141.55	3.41463	-37.2777
1143.52	3.28762	-37.1903
1145.49	3.14562	-37.3514
1147.45	2.99881	-37.7458
1149.42	2.86944	-38.3254
1151.39	2.79231	-39.0189
1153.36	2.80606	-39.7251
1155.33	2.93231	-40.3317
1157.3	3.15731	-40.7349
1159.26	3.43838	-40.8594
1161.23	3.73581	-40.6911
1163.2	4.03413	-40.2816
1165.17	4.33212	-39.7381
1167.14	4.63037	-39.1879
1169.1	4.92731	-38.7495
1171.07	5.21037	-38.5148
1173.04	5.44019	-38.5374
1175.01	5.54919	-38.8119
1176.98	5.48675	-39.2634
1178.95	5.28	-39.7792
1180.91	5.02062	-40.263
1182.88	4.80394	-40.6309
1184.85	4.712	-40.8196
1186.82	4.79231	-40.7945
1188.79	5.01931	-40.5699
1190.76	5.30994	-40.2155
1192.72	5.6025	-39.8427
1194.69	5.87613	-39.5548
1196.66	6.093	-39.4339
1198.63	6.2085	-39.5163
1200.6	6.2315	-39.7796
1202.56	6.225	-40.1441
1204.53	6.19875	-40.5095
1206.5	6.121	-40.8051
1208.47	5.97106	-41.0083
1210.44	5.79156	-41.1381
1212.41	5.62381	-41.2396
1214.37	5.48931	-41.3542
1216.34	5.39575	-41.5099
1218.31	5.34431	-41.6995
1220.28	5.33419	-41.9028
1222.25	5.3635	-42.0799
1224.21	5.42638	-42.1931
1226.18	5.51112	-42.2044
1228.15	5.60456	-42.1233
1230.12	5.69781	-42.2978
1232.09	5.80694	-43.956
1234.06	5.97037	-42.1034
1236.02	6.10994	-42.4932
1237.99	6.23381	-42.5596
1239.96	6.20894	-42.6007
1241.93	6.04581	-42.655
1243.9	5.85787	-42.7245
1245.86	5.63288	-42.8115
1247.83	5.39269	-43.1211
1249.8	5.13556	-42.2143
1251.77	4.90787	-43.0989
1253.74	4.66406	-43.0114
1255.71	4.40888	-42.9662
1257.67	4.14925	-42.9754
1259.64	3.882	-43.0018
1261.61	3.61056	-43.0338
1263.58	3.36081	-43.0689
1265.55	3.15656	-43.109
1267.51	3.00944	-43.1461
1269.48	2.92238	-43.1864
1271.45	2.89387	-43.2271
1273.42	2.92094	-43.268
1275.39	3.00031	-43.3091
1277.36	3.12675	-43.3531
1279.32	3.291	-43.3948
1281.29	3.48275	-43.4401
1283.26	3.69475	-43.4868
1285.23	3.922	-43.5342
1287.2	4.16181	-43.5823
1289.16	4.41281	-43.6268
1291.13	4.6725	-43.6719
1293.1	4.934	-43.714
1295.07	5.18544	-43.7541
1297.04	5.41319	-43.7902
1299.01	5.60581	-43.8224
1300.97	5.75656	-43.8538
1302.94	5.86456	-43.8827
1304.91	5.93544	-43.9134
1306.88	5.97969	-43.9442
1308.85	6.00869	-43.9741
1310.81	6.03038	-44.0053
1312.78	6.04894	-44.0337
1314.75	6.06825	-44.0603
1316.72	6.0915	-44.087
1318.69	6.11894	-44.1114
1320.66	6.14794	-44.1372
1322.62	6.17556	-44.1657
1324.59	6.2	-44.1981
1326.56	6.21756	-44.2335
1328.53	6.21762	-44.2756
1330.5	6.18438	-44.3259
1332.46	6.10469	-44.3805
1334.43	5.974	-44.4411
1336.4	5.79519	-44.5022
1338.37	5.57487	-44.5615
1340.34	5.32163	-44.6159
1342.31	5.04537	-44.6618
1344.27	4.75563	-44.7039
1346.24	4.45925	-44.7362
1348.21	4.16137	-44.7666
1350.18	3.8685	-44.798
1352.15	3.59075	-44.8338
1354.11	3.33969	-44.8767
1356.08	3.12312	-44.9266
1358.05	2.94206	-44.9873
1360.02	2.79169	-45.0601
1361.99	2.66312	-45.1697
1363.96	2.54719	-45.3325
1365.92	2.43869	-45.5405
1367.89	2.33906	-45.689
1369.86	2.2565	-45.5419
1371.83	2.20019	-44.8018
1373.8	2.17313	-43.3707
1375.76	2.17	-41.7587
1377.73	2.18169	-40.6707
1379.7	2.20156	-40.2323
1381.67	2.227	-40.2306
1383.64	2.25862	-40.439
1385.61	2.29944	-40.7173
1387.57	2.35556	-41.0086
1389.54	2.43681	-41.288
1391.51	2.55556	-41.5596
1393.48	2.72219	-41.8229
1395.45	2.9365	-42.0798
1397.42	3.18506	-42.3292
1399.38	3.45075	-42.567
1401.35	3.72331	-42.7864
1403.32	3.999	-42.9847
1405.29	4.2765	-43.1615
1407.26	4.55713	-43.3152
1409.22	4.84025	-43.4481
1411.19	5.11613	-43.5647
1413.16	5.36725	-43.6665
1415.13	5.5795	-43.7561
1417.1	5.74825	-43.8365
1419.07	5.87769	-43.9079
1421.03	5.97631	-43.971
1423	6.05213	-44.0248
1424.97	6.11169	-44.0721
1426.94	6.15975	-44.1119
1428.91	6.19831	-44.1489
1430.87	6.22625	-44.1847
1432.84	6.24275	-44.2182
1434.81	6.24937	-44.2492
1436.78	6.25	-44.281
1438.75	6.249	-44.3115
1440.72	6.24794	-44.3453
1442.68	6.24688	-44.3784
1444.65	6.24575	-44.4104
1446.62	6.24481	-44.4426
1448.59	6.24369	-44.4709
1450.56	6.24375	-44.5011
1452.52	6.24419	-44.5315
1454.49	6.246	-44.5692
1456.46	6.24825	-44.6132
1458.43	6.24994	-44.6692
1460.4	6.24731	-44.7376
1462.37	6.2465	-44.827
1464.33	6.24756	-44.9482
1466.3	6.24381	-45.1164
1468.27	6.23931	-45.3398
1470.24	6.23394	-45.6069
1472.21	6.19756	-45.8822
1474.17	6.08988	-46.1259
1476.14	5.98369	-46.302
1478.11	5.92319	-46.3676
1480.08	5.91519	-46.2657
1482.05	5.94206	-46.6404
1484.02	6.05831	-46.3701
1485.98	6.13475	-46.5688
1487.95	6.21113	-46.5882
1489.92	6.24869	-46.5623

## Sheet: Response
Offset_kHz	Mx -> Mx	My -> My	Mz -> Mz
-8	0.165986	0.400236	0.632206
-7.83838	0.978942	0.436417	0.429687
-7.67677	0.634404	-0.327967	-0.150624
-7.51515	0.135356	-0.643816	-0.489466
-7.35354	0.39757	0.0625748	-0.29076
-7.19192	0.475299	0.450271	0.224051
-7.0303	-0.401562	-0.343633	0.682394
-6.86869	-0.96058	-0.927565	0.919158
-6.70707	-0.0533875	-0.0466653	0.990157
-6.54545	0.973205	0.973373	0.999829
-6.38384	0.374229	0.37429	0.999932
-6.22222	-0.866863	-0.866891	0.999967
-6.06061	-0.606845	-0.606833	0.999921
-5.89899	0.712743	0.712772	0.999969
-5.73737	0.782987	0.782945	0.999947
-5.57576	-0.523802	-0.523778	0.999898
-5.41414	-0.907927	-0.907893	0.999966
-5.25253	0.309054	0.309016	0.999954
-5.09091	0.980769	0.980791	0.99987
-4.92929	-0.0776004	-0.0775309	0.999923
-4.76768	-0.999112	-0.99914	0.999969
-4.60606	-0.16068	-0.160702	0.99986
-4.44444	0.960247	0.960344	0.999835
-4.28283	0.39397	0.394011	0.999952
-4.12121	-0.863132	-0.863194	0.999914
-3.9596	-0.609332	-0.609279	0.999775
-3.79798	0.708381	0.708515	0.999845
-3.63636	0.791996	0.791978	0.999959
-3.47475	-0.49975	-0.499791	0.999815
-3.31313	-0.92589	-0.925731	0.999699
-3.15152	0.245221	0.245349	0.999872
-2.9899	0.994526	0.994455	0.999926
-2.82828	0.0423267	0.0424008	0.999662
-2.66667	-0.981271	-0.98097	0.999617
-2.50505	-0.342836	-0.342756	0.999895
-2.34343	0.87186	0.87179	0.999818
-2.18182	0.627902	0.628242	0.999413
-2.0202	-0.657462	-0.656992	0.999515
-1.85859	-0.860027	-0.860051	0.9999
-1.69697	0.337827	0.337929	0.99955
-1.53535	0.988578	0.989456	0.998971
-1.37374	0.0656792	0.0662705	0.999393
-1.21212	-0.957976	-0.958128	0.999841
-1.05051	-0.505467	-0.504573	0.998811
-0.888889	0.704983	0.706909	0.998072
-0.727273	0.873992	0.87435	0.999373
-0.565657	-0.199253	-0.198777	0.999207
-0.40404	-0.990482	-0.986183	0.995679
-0.242424	-0.497072	-0.494516	0.996547
-0.0808081	0.563247	0.564681	0.998539
0	0.888469	0.900464	0.985766
0.0808081	0.95737	0.989731	0.948899
0.242424	0.498817	0.549374	0.754027
0.40404	-0.000862591	-0.166054	0.363962
0.565657	0.10483	-0.704497	-0.147009
0.727273	0.601708	-0.981735	-0.610773
0.888889	0.768261	-0.869463	-0.89419
1.05051	0.206084	-0.211167	-0.992617
1.21212	-0.671789	0.670098	-0.996735
1.37374	-0.976442	0.975634	-0.990133
1.53535	-0.294023	0.295596	-0.995369
1.69697	0.718343	-0.718275	-0.999931
1.85859	0.937738	-0.936571	-0.998142
2.0202	0.0772684	-0.0742625	-0.996646
2.18182	-0.878386	0.879842	-0.998543
2.34343	-0.789163	0.789135	-0.999971
2.50505	0.249169	-0.248194	-0.999026
2.66667	0.987781	-0.986238	-0.998296
2.82828	0.534775	-0.534255	-0.999203
2.9899	-0.560905	0.560887	-0.999982
3.15152	-0.983309	0.983641	-0.999512
3.31313	-0.235681	0.236005	-0.999021
3.47475	0.788213	-0.788207	-0.99945
3.63636	0.888069	-0.888084	-0.999975
3.79798	-0.0409874	0.0409535	-0.999813
3.9596	-0.920529	0.920296	-0.999489
4.12121	-0.749998	0.749787	-0.99964
4.28283	0.267971	-0.267987	-0.999954
4.44444	0.983228	-0.98328	-0.999946
4.60606	0.596206	-0.596407	-0.999799
4.76768	-0.458262	0.458112	-0.999847
4.92929	-0.999752	0.999747	-0.999964
5.09091	-0.416885	0.416924	-0.99994
5.25253	0.639047	-0.639036	-0.999902
5.41414	0.968683	-0.968699	-0.999967
5.57576	0.185041	-0.18502	-0.999975
5.73737	-0.815374	0.815496	-0.999877
5.89899	-0.863684	0.863803	-0.999881
6.06061	0.107158	-0.107153	-0.999985
6.22222	0.95247	-0.952417	-0.999943
6.38384	0.662507	-0.662332	-0.999812
6.54545	-0.418888	0.418938	-0.999862
6.70707	-0.999881	0.999843	-0.999954
6.86869	-0.396773	0.396921	-0.999852
7.0303	0.665655	-0.66562	-0.999782
7.19192	0.961845	-0.962015	-0.999821
7.35354	0.201428	-0.201264	-0.999814
7.51515	-0.74868	0.748335	-0.999581
7.67677	-0.960385	0.966135	-0.990709
7.83838	-0.3882	0.446475	-0.938421
8	0.348705	-0.130473	-0.781613

## Sheet: J evolution
Offset_kHz	ideal_instantaneous_Pulse	PulseSingleSpin	PulseTwoSpin
7.8125	0.317115	0.236397	0.170466
7.7344	0.317115	0.249596	0.19442
7.6562	0.317115	0.263458	0.215062
7.5781	0.317115	0.276784	0.233021
7.5	0.317115	0.287581	0.247992
7.4219	0.317115	0.295457	0.259884
7.3438	0.317115	0.301353	0.269401
7.2656	0.317115	0.306154	0.277481
7.1875	0.317115	0.310105	0.284666
7.1094	0.317115	0.313231	0.291102
7.0312	0.317115	0.315722	0.296805
6.9531	0.317115	0.31779	0.301769
6.875	0.317115	0.319475	0.305976
6.7969	0.317115	0.320749	0.309527
6.7188	0.317115	0.321682	0.312708
6.6406	0.317115	0.322394	0.315779
6.5625	0.317115	0.322915	0.318726
6.4844	0.317115	0.323206	0.321333
6.4062	0.317115	0.323279	0.323503
6.3281	0.317115	0.323205	0.325391
6.25	0.317115	0.323025	0.327209
6.1719	0.317115	0.322722	0.328983
6.0938	0.317115	0.322293	0.330587
6.0156	0.317115	0.321775	0.33197
5.9375	0.317115	0.321204	0.333233
5.8594	0.317115	0.320577	0.334483
5.7812	0.317115	0.319883	0.335695
5.7031	0.317115	0.319143	0.336767
5.625	0.317115	0.31839	0.337676
5.5469	0.317115	0.317638	0.338513
5.4688	0.317115	0.316889	0.339345
5.3906	0.317115	0.316153	0.340106
5.3125	0.317115	0.31545	0.340662
5.2344	0.317115	0.314789	0.340977
5.1562	0.317115	0.314169	0.341177
5.0781	0.317115	0.313603	0.341416
5	0.317115	0.31311	0.341692
4.9219	0.317115	0.312699	0.341838
4.8438	0.317115	0.312368	0.34171
4.7656	0.317115	0.31213	0.341377
4.6875	0.317115	0.311997	0.341072
4.6094	0.317115	0.311965	0.340941
4.5312	0.317115	0.312011	0.340855
4.4531	0.317115	0.312138	0.340528
4.375	0.317115	0.31237	0.339843
4.2969	0.317115	0.312713	0.339013
4.2188	0.317115	0.31313	0.338366
4.1406	0.317115	0.313598	0.337963
4.0625	0.317115	0.314145	0.337508
3.9844	0.317115	0.314797	0.336692
3.9062	0.317115	0.31551	0.335592
3.8281	0.317115	0.31621	0.334631
3.75	0.317115	0.3169	0.334113
3.6719	0.317115	0.317655	0.333856
3.5938	0.317115	0.318488	0.333412
3.5156	0.317115	0.319299	0.33262
3.4375	0.317115	0.320016	0.331817
3.3594	0.317115	0.320708	0.331409
3.2812	0.317115	0.321468	0.331327
3.2031	0.317115	0.322226	0.331097
3.125	0.317115	0.322824	0.330471
3.0469	0.317115	0.323264	0.329783
2.9688	0.317115	0.323726	0.329526
2.8906	0.317115	0.324262	0.32968
2.8125	0.317115	0.324673	0.32973
2.7344	0.317115	0.324799	0.329346
2.6562	0.317115	0.324793	0.328797
2.5781	0.317115	0.324862	0.328517
2.5	0.317115	0.324874	0.328471
2.4219	0.317115	0.324519	0.32823
2.3438	0.317115	0.323852	0.327593
2.2656	0.317115	0.323254	0.326792
2.1875	0.317115	0.322774	0.326058
2.1094	0.317115	0.321932	0.325293
2.0312	0.317115	0.320448	0.324314
1.9531	0.317115	0.31872	0.323072
1.875	0.317115	0.317105	0.321421
1.7969	0.317115	0.315134	0.319032
1.7188	0.317115	0.312192	0.315903
1.6406	0.317115	0.308731	0.312568
1.5625	0.317115	0.305688	0.309168
1.4844	0.317115	0.302611	0.30469
1.4062	0.317115	0.297755	0.298075
1.3281	0.317115	0.290613	0.289825
1.25	0.317115	0.282565	0.280831
1.1719	0.317115	0.27328	0.26904
1.0938	0.317115	0.258226	0.249744
1.0156	0.317115	0.233879	0.22167
0.9375	0.317115	0.207352	0.191523
0.8594	0.317115	0.197091	0.167226
0.7812	0.317115	0.208709	0.144418
0.7031	0.317115	0.218777	0.111198
0.625	0.317115	0.200795	0.0669476
0.5469	0.317115	0.145775	0.0294364
0.4688	0.317115	0.072172	0.0270289
0.3906	0.317115	0.0843638	0.0456306
0.3125	0.317115	0.16503	0.0861948
0.2344	0.317115	0.228021	0.139797
0.1562	0.317115	0.261992	0.186888
0.0781	0.317115	0.275824	0.218169
0	0.317115	0.285126	0.237806
-0.0781	0.317115	0.298362	0.254627
-0.1562	0.317115	0.312772	0.271402
-0.2344	0.317115	0.323493	0.285182
-0.3125	0.317115	0.330494	0.294454
-0.3906	0.317115	0.336462	0.301211
-0.4688	0.317115	0.342375	0.307638
-0.5469	0.317115	0.347352	0.31381
-0.625	0.317115	0.35117	0.318944
-0.7031	0.317115	0.354722	0.323125
-0.7812	0.317115	0.358396	0.327031
-0.8594	0.317115	0.361628	0.330902
-0.9375	0.317115	0.364121	0.3345
-1.0156	0.317115	0.366374	0.337684
-1.0938	0.317115	0.368776	0.340525
-1.1719	0.317115	0.371048	0.343111
-1.25	0.317115	0.37289	0.345533
-1.3281	0.317115	0.374535	0.347907
-1.4062	0.317115	0.37628	0.350201
-1.4844	0.317115	0.377972	0.352222
-1.5625	0.317115	0.379348	0.353945
-1.6406	0.317115	0.380528	0.355636
-1.7188	0.317115	0.38179	0.357485
-1.7969	0.317115	0.383089	0.359311
-1.875	0.317115	0.384203	0.360859
-1.9531	0.317115	0.385149	0.362207
-2.0312	0.317115	0.386132	0.363611
-2.1094	0.317115	0.387157	0.365082
-2.1875	0.317115	0.388043	0.366401
-2.2656	0.317115	0.388775	0.36751
-2.3438	0.317115	0.389523	0.368596
-2.4219	0.317115	0.390338	0.369766
-2.5	0.317115	0.391081	0.370908
-2.5781	0.317115	0.391697	0.37192
-2.6562	0.317115	0.392306	0.372874
-2.7344	0.317115	0.392967	0.37385
-2.8125	0.317115	0.393577	0.374791
-2.8906	0.317115	0.394072	0.375632
-2.9688	0.317115	0.39455	0.376421
-3.0469	0.317115	0.395086	0.377226
-3.125	0.317115	0.395603	0.378017
-3.2031	0.317115	0.396027	0.378742
-3.2812	0.317115	0.396423	0.379426
-3.3594	0.317115	0.396863	0.380107
-3.4375	0.317115	0.39729	0.380752
-3.5156	0.317115	0.397634	0.38133
-3.5938	0.317115	0.397948	0.381891
-3.6719	0.317115	0.398305	0.382479
-3.75	0.317115	0.398666	0.383044
-3.8281	0.317115	0.398958	0.383529
-3.9062	0.317115	0.399213	0.383971
-3.9844	0.317115	0.399498	0.384435
-4.0625	0.317115	0.399789	0.384895
-4.1406	0.317115	0.400019	0.385288
-4.2188	0.317115	0.400213	0.385633
-4.2969	0.317115	0.400437	0.385987
-4.375	0.317115	0.40067	0.386342
-4.4531	0.317115	0.400849	0.386647
-4.5312	0.317115	0.400988	0.386909
-4.6094	0.317115	0.401147	0.387166
-4.6875	0.317115	0.401312	0.387406
-4.7656	0.317115	0.401427	0.387591
-4.8438	0.317115	0.401507	0.387746
-4.9219	0.317115	0.401604	0.387907
-5	0.317115	0.4017	0.388042
-5.0781	0.317115	0.401743	0.3881
-5.1562	0.317115	0.401747	0.388102
-5.2344	0.317115	0.401759	0.388099
-5.3125	0.317115	0.401758	0.388071
-5.3906	0.317115	0.401701	0.387968
-5.4688	0.317115	0.401607	0.387806
-5.5469	0.317115	0.401511	0.387609
-5.625	0.317115	0.401371	0.387335
-5.7031	0.317115	0.401149	0.386941
-5.7812	0.317115	0.400881	0.386454
-5.8594	0.317115	0.400582	0.385886
-5.9375	0.317115	0.400192	0.385172
-6.0156	0.317115	0.399681	0.384255
-6.0938	0.317115	0.399079	0.383132
-6.1719	0.317115	0.398334	0.381742
-6.25	0.317115	0.397349	0.379974
-6.3281	0.317115	0.396125	0.37774
-6.4062	0.317115	0.394556	0.374796
-6.4844	0.317115	0.39228	0.370627
-6.5625	0.317115	0.389219	0.364757
-6.6406	0.317115	0.385276	0.356201
-6.7188	0.317115	0.377637	0.341363
-6.7969	0.317115	0.359735	0.314302
-6.875	0.317115	0.3284	0.273354
-6.9531	0.317115	0.296795	0.228621
-7.0312	0.317115	0.292527	0.196105
-7.1094	0.317115	0.316373	0.17667
-7.1875	0.317115	0.325914	0.157623
-7.2656	0.317115	0.281439	0.136404
-7.3438	0.317115	0.180202	0.115799
-7.4219	0.317115	0.106728	0.089425
-7.5	0.317115	0.191823	0.0518549
-7.5781	0.317115	0.265308	0.00800899
-7.6562	0.317115	0.2478	0.0309273
-7.7344	0.317115	0.145046	0.0547287
-7.8125	0.317115	0.121325	0.0691198
