# Supplementary material for: AI-designed NMR spectroscopy RF pulses for fast acquisition at high and ultra-high magnetic fields
Source: Nat Commun. 2023 Jul 12;14:4144. doi: 10.1038/s41467-023-39581-4 (PMC10338431; doi:10.1038/s41467-023-39581-4)
Supplement: Supplementary file 4 — Source data [file 41467_2023_39581_MOESM4_ESM.zip › Fig3/Fig3A.xlsx]

## Sheet: Sheet1
d1	RAPID_TROSY	BEST_TROSY	trosyetf3gpsi2	WADE_TROSY
0.1	7.26203	7.48351	2.16754	3.42144
0.2	10.278	9.89556	3.36393	5.2947
0.5	17.0356	14.3433	7.43822	10.5548
0.7	20.2242	16.1429	10.0452	13.4791
1	23.6906	18.021	13.1092	17.295
1.5	27.3729	20.0194	16.752	22.1189
2	29.6014	21.1204	19.6139	25.6509
3	32.1648	22.2819	22.8915	29.795
