# Supplementary material for: AI-designed NMR spectroscopy RF pulses for fast acquisition at high and ultra-high magnetic fields
Source: Nat Commun. 2023 Jul 12;14:4144. doi: 10.1038/s41467-023-39581-4 (PMC10338431; doi:10.1038/s41467-023-39581-4)
Supplement: Supplementary file 4 — Source data [file 41467_2023_39581_MOESM4_ESM.zip › Fig3/Fig3B.xlsx]

## Sheet: Sheet1
d1	RAPID_TROSY	BEST_TROSY	trosyetf3gpsi2	WADE_TROSY
0.1	3.24503	3.344	0.968562	1.52887
0.2	3.73276	3.59388	1.22171	1.92293
0.5	4.35503	3.66675	1.90153	2.69825
0.7	4.47243	3.56988	2.22143	2.98081
1	4.46372	3.39546	2.46999	3.25869
1.5	4.27312	3.12517	2.61511	3.45293
2	4.03192	2.87675	2.67155	3.49384
3	3.60437	2.49689	2.56521	3.33881
