# Supplementary material for: AI-designed NMR spectroscopy RF pulses for fast acquisition at high and ultra-high magnetic fields
Source: Nat Commun. 2023 Jul 12;14:4144. doi: 10.1038/s41467-023-39581-4 (PMC10338431; doi:10.1038/s41467-023-39581-4)
Supplement: Supplementary file 4 — Source data [file 41467_2023_39581_MOESM4_ESM.zip › Fig3/Fig3C_0.2s.xlsx]

## Sheet: BEST-TROSY
SensitivityGain	BEST-TROSY
-48.5973	0.0163775
-42.4591	0.285478
-36.3209	1.19487
-30.1827	1.67528
-24.0445	3.86679
-17.9063	13.3153
-11.7681	23.6204
-5.6299	27.9741
0.508302	26.0895
6.6465	20.025
12.7847	11.257
18.9229	6.78054
25.0611	5.38982
31.1993	3.07545
37.3375	1.37427
43.4757	0.868381
49.6139	0.358895
55.7521	0.423824
61.8903	0.412743
68.0285	0.084567
74.1667	0.00345209
80.3049	2.80473e-05
86.4431	4.53547e-08
92.5813	1.46559e-11
98.7195	4.73155e-10
104.858	7.60462e-07
110.996	0.000243262
117.134	0.0154878
123.272	0.196258
129.411	0.494978
135.549	0.248465
141.687	0.0248267
147.825	0.0011848
153.963	0.0309852
160.102	0.280627
166.24	0.594048
172.378	0.613111
178.516	0.379024
184.654	0.0609783
190.793	0.00200633
196.931	1.87933e-05
203.069	0.00107915
209.207	0.0412114
215.345	0.313241
221.484	0.473873
227.622	0.142716
233.76	0.0126211
239.898	0.0933597
246.036	0.425231
252.175	0.38591

## Sheet: trosyetf3gpsi2
SensitivityGain	trosyetf3gpsi2
-51.439	0.0936166
-44.9081	0.106857
-38.3773	0.114545
-31.8464	0.113292
-25.3156	0.102971
-18.7847	0.0867032
-12.2539	0.0696351
-5.72302	0.0572258
0.807825	0.0538397
7.33867	0.0621153
13.8695	0.0831847
20.4004	0.11761
26.9312	0.166786
33.4621	0.234306
39.9929	0.326466
46.5238	0.451133
53.0546	0.614924
59.5855	0.819752
66.1163	1.0604
72.6472	1.32448
79.178	1.59499
85.7089	1.85462
92.2397	2.09022
98.7706	2.29595
105.301	2.47402
111.832	2.63294
118.363	2.78449
124.894	2.94079
131.425	3.11241
137.956	3.30708
144.487	3.52797
151.017	3.77119
157.548	4.02384
164.079	4.26383
170.61	4.46218
177.141	4.58723
183.672	4.6101
190.202	4.51079
196.733	4.28412
203.264	3.94311
209.795	3.51744
216.326	3.0461
222.857	2.56708
229.388	2.10888
235.918	1.68769
242.449	1.31044
248.98	0.980207

## Sheet: WADE-TROSY
SensitivityGain	WADE-TROSY
-49.765	0.0116538
-43.4418	0.0244862
-37.1187	0.0502672
-30.7955	0.0937357
-24.4723	0.159907
-18.1492	0.255121
-11.826	0.389941
-5.50289	0.581624
0.820259	0.852911
7.14341	1.22518
13.4666	1.7059
19.7897	2.27384
26.1129	2.87177
32.436	3.42098
38.7592	3.86157
45.0823	4.19876
51.4055	4.5185
57.7286	4.94918
64.0518	5.58369
70.3749	6.41019
76.6981	7.30074
83.0212	8.06983
89.3444	8.56463
95.6675	8.72665
101.991	8.59206
108.314	8.24661
114.637	7.77572
120.96	7.23532
127.283	6.6457
133.606	6.00234
139.93	5.29707
146.253	4.53891
152.576	3.76143
158.899	3.01374
165.222	2.34509
171.545	1.79375
177.869	1.3819
184.192	1.11187
190.515	0.963551
196.838	0.897702
203.161	0.867308
209.484	0.83205
215.807	0.767975
222.131	0.669136
228.454	0.543624
234.777	0.407648
241.1	0.279391
247.423	0.173348
