# Supplementary material for: AI-designed NMR spectroscopy RF pulses for fast acquisition at high and ultra-high magnetic fields
Source: Nat Commun. 2023 Jul 12;14:4144. doi: 10.1038/s41467-023-39581-4 (PMC10338431; doi:10.1038/s41467-023-39581-4)
Supplement: Supplementary file 4 — Source data [file 41467_2023_39581_MOESM4_ESM.zip › Fig3/Fig3C_0.5s.xlsx]

## Sheet: BEST-TROSY
SensitivityGain	BEST-TROSY
-48.5645	1.34313e-10
-42.4271	3.35867e-07
-36.2897	0.000152538
-30.1523	0.012654
-24.0149	0.20038
-17.8775	0.825105
-11.7401	2.54897
-5.60273	8.66015
0.534662	18.4731
6.67205	26.494
12.8094	28.777
18.9468	24.096
25.0842	17.4616
31.2216	9.92594
37.359	4.61581
43.4964	2.85314
49.6338	1.59071
55.7712	0.755815
61.9086	0.583864
68.046	0.22034
74.1834	0.0169077
80.3207	0.000237445
86.4581	6.05479e-07
92.5955	3.1227e-10
98.7329	1.05849e-07
104.87	6.33636e-05
111.008	0.00688307
117.145	0.135679
123.282	0.485325
129.42	0.315021
135.557	0.0371054
141.695	0.000793088
147.832	3.07606e-06
153.969	2.165e-09
160.107	2.76508e-13
166.244	6.75783e-18
172.382	2.30186e-14
178.519	2.75124e-10
184.656	5.96713e-07
190.794	0.000234851
196.931	0.0167728
203.069	0.217375
209.206	0.511212
215.343	0.218163
221.481	0.0168947
227.618	0.000237415
233.756	6.05415e-07
239.893	2.80148e-10
246.03	2.35239e-14
252.168	3.58444e-19

## Sheet: trosyetf3gpsi2
SensitivityGain	trosyetf3gpsi2
-49.0957	0.000586899
-42.7895	0.000169705
-36.4833	0.000210795
-30.1771	0.000789785
-23.8709	0.00281837
-17.5647	0.00857161
-11.2585	0.0222311
-4.95227	0.0495999
1.35394	0.0965762
7.66015	0.167665
13.9664	0.266835
20.2726	0.400506
26.5788	0.578526
32.885	0.810599
39.1912	1.10289
45.4974	1.46073
51.8036	1.89287
58.1098	2.40433
64.4161	2.97741
70.7223	3.56341
77.0285	4.10936
83.3347	4.60704
89.6409	5.11306
95.9471	5.70599
102.253	6.41084
108.56	7.15958
114.866	7.82482
121.172	8.29889
127.478	8.55054
133.784	8.61027
140.091	8.50337
146.397	8.20689
152.703	7.68125
159.009	6.93925
165.315	6.07228
171.622	5.2052
177.928	4.42667
184.234	3.75673
190.54	3.17025
196.846	2.64478
203.153	2.18489
209.459	1.80436
215.765	1.49433
222.071	1.21908
228.378	0.945503
234.684	0.671734
240.99	0.424995
247.296	0.23515

## Sheet: WADE-TROSY
SensitivityGain	WADE-TROSY
-50.5988	2.27053e-08
-44.4112	1.44054e-06
-38.2236	5.41595e-05
-32.036	0.00112278
-25.8483	0.0128382
-19.6607	0.0810553
-13.4731	0.284138
-7.28547	0.56916
-1.09785	0.745356
5.08976	0.934521
11.2774	1.44978
17.465	2.4366
23.6526	4.24648
29.8402	6.70488
36.0279	8.62224
42.2155	9.94691
48.4031	12.1026
54.5907	15.3475
60.7783	17.7973
66.966	17.2331
73.1536	14.1059
79.3412	10.9914
85.5288	8.81463
91.7164	6.5886
97.9041	4.32632
104.092	3.02219
110.279	2.52964
116.467	2.07395
122.655	1.48474
128.842	0.84329
135.03	0.330076
141.217	0.080664
147.405	0.0117005
153.593	0.000980354
159.78	4.66665e-05
165.968	1.24854e-06
172.155	1.86429e-08
178.343	1.5464e-10
184.531	7.10369e-13
190.718	1.80341e-15
196.906	2.52653e-18
203.094	1.95137e-21
209.281	8.30292e-25
215.469	1.94523e-28
221.656	2.50844e-32
227.844	1.77995e-36
234.032	6.94867e-41
240.219	1.49218e-45
246.407	1.76246e-50
252.595	1.1449e-55
