# Supplementary material for: AI-designed NMR spectroscopy RF pulses for fast acquisition at high and ultra-high magnetic fields
Source: Nat Commun. 2023 Jul 12;14:4144. doi: 10.1038/s41467-023-39581-4 (PMC10338431; doi:10.1038/s41467-023-39581-4)
Supplement: Supplementary file 4 — Source data [file 41467_2023_39581_MOESM4_ESM.zip › Fig3/Fig3C_1s.xlsx]

## Sheet: BEST-TROSY
SensitivityGain	BEST-TROSY
-48.2467	6.74843e-23
-42.1171	5.1592e-17
-35.9876	4.7729e-12
-29.8581	5.34336e-08
-23.7285	7.24084e-05
-17.599	0.0119077
-11.4694	0.244373
-5.33987	0.859219
0.789672	2.46542
6.91922	7.78046
13.0488	19.1408
19.1783	29.8789
25.3079	27.8346
31.4374	23.7617
37.5669	15.9274
43.6965	8.56605
49.826	4.77073
55.9556	3.12776
62.0851	1.90584
68.2147	0.878937
74.3442	0.157631
80.4738	0.0057286
86.6033	0.0622576
92.7328	0.460711
98.8624	0.412677
104.992	0.0447312
111.121	0.000586721
117.251	9.31261e-07
123.381	1.78868e-10
129.51	4.15731e-15
135.64	4.02848e-15
141.769	1.7431e-10
147.899	9.12691e-07
154.028	0.000578289
160.158	0.0443391
166.287	0.411384
172.417	0.461879
178.546	0.0627521
184.676	0.00103169
190.806	2.06091e-06
196.935	1.79948e-05
203.065	0.00467434
209.194	0.146935
215.324	0.558918
221.453	0.257272
227.583	0.0143303
233.712	9.65913e-05
239.842	7.87845e-08
245.971	7.77613e-12
252.101	9.28765e-17

## Sheet: trosyetf3gpsi2
SensitivityGain	trosyetf3gpsi2
-51.5044	3.74989e-07
-45.2944	3.56605e-08
-39.0844	9.04756e-07
-32.8745	2.02411e-05
-26.6645	0.000292109
-20.4545	0.0027271
-14.2445	0.0165906
-8.03455	0.0668997
-1.82457	0.185548
4.38541	0.378634
10.5954	0.620049
16.8054	0.876203
23.0153	1.16601
29.2253	1.68938
35.4353	2.72786
41.6453	4.33719
47.8553	6.39836
54.0652	8.74429
60.2752	11.0657
66.4852	13.0772
72.6952	14.5572
78.9052	15.0367
85.1151	14.1485
91.3251	12.2319
97.5351	9.87775
103.745	7.48705
109.955	5.61148
116.165	4.59064
122.375	4.05704
128.585	3.56785
134.795	3.03851
141.005	2.42773
147.215	1.69406
153.425	0.969799
159.635	0.463221
165.845	0.257867
172.055	0.251593
178.265	0.259924
184.475	0.190178
190.685	0.0908014
196.895	0.0279571
203.105	0.0055415
209.315	0.00070695
215.525	5.80446e-05
221.735	3.06721e-06
227.945	1.04312e-07
234.155	2.28314e-09
240.365	3.21618e-11
246.575	2.91579e-13
252.785	1.7013e-15

## Sheet: WADE-TROSY
SensitivityGain	WADE-TROSY
-48.3877	1.33938e-23
-42.2547	5.2583e-18
-36.1216	3.31719e-13
-29.9886	3.3658e-09
-23.8556	5.51239e-06
-17.7226	0.00147684
-11.5895	0.0679656
-5.45651	0.625348
0.676512	1.61443
6.80954	2.68665
12.9426	6.37253
19.0756	11.8643
25.2086	16.9491
31.3416	25.4352
37.4747	29.8774
43.6077	25.1726
49.7407	17.7628
55.8738	9.2921
62.0068	3.52246
68.1398	0.872914
74.2728	0.635034
80.4059	0.935953
86.5389	0.38498
92.6719	0.0331777
98.8049	0.000509533
104.938	1.2976e-06
111.071	5.35566e-10
117.204	3.55939e-14
123.337	3.80239e-19
129.47	6.52598e-25
135.603	1.79923e-31
141.736	7.96829e-39
147.869	5.6686e-47
154.002	6.47765e-56
160.135	1.18902e-65
166.268	3.50585e-76
172.401	1.66046e-87
178.534	1.26326e-99
184.667	1.5438e-112
190.8	3.03052e-126
196.933	9.55599e-141
203.066	4.84022e-156
209.199	3.93809e-172
215.332	5.14679e-189
221.465	1.08048e-206
227.598	3.6436e-225
233.732	1.97367e-244
239.865	1.71731e-264
245.998	2.40024e-285
252.131	5.3888e-307
