# Supplementary material for: AI-designed NMR spectroscopy RF pulses for fast acquisition at high and ultra-high magnetic fields
Source: Nat Commun. 2023 Jul 12;14:4144. doi: 10.1038/s41467-023-39581-4 (PMC10338431; doi:10.1038/s41467-023-39581-4)
Supplement: Supplementary file 4 — Source data [file 41467_2023_39581_MOESM4_ESM.zip › Fig3/Fig3C_2s.xlsx]

## Sheet: BEST-TROSY
SensitivityGain	BEST-TROSY
-48.4278	1.25708e-29
-42.2938	6.78515e-29
-36.1598	1.41002e-22
-30.0258	4.54012e-17
-23.8918	2.26741e-12
-17.7577	1.76249e-08
-11.6237	2.15815e-05
-5.4897	0.0043353
0.644313	0.161063
6.77833	1.43107
12.9123	5.00999
19.0464	14.3183
25.1804	25.728
31.3144	30.7351
37.4484	28.8095
43.5824	20.4629
49.7165	11.5006
55.8505	5.24718
61.9845	2.36793
68.1185	1.19347
74.2525	0.233981
80.3865	0.0131851
86.5206	0.119601
92.6546	0.500211
98.7886	0.324157
104.923	0.0325347
111.057	0.000505737
117.191	1.21756e-06
123.325	4.53988e-10
129.459	2.62172e-14
135.593	2.34485e-19
141.727	3.24813e-25
147.861	2.03588e-27
153.995	2.79193e-21
160.129	5.93008e-16
166.263	1.95076e-11
172.397	9.93882e-08
178.531	7.84248e-05
184.665	0.00958429
190.799	0.181407
196.933	0.531786
203.067	0.241438
209.201	0.0169771
215.335	0.000184897
221.469	1.27872e-05
227.603	0.00269401
233.737	0.0901019
239.871	0.46672
246.005	0.374427
252.139	0.0465227

## Sheet: trosyetf3gpsi2
SensitivityGain	trosyetf3gpsi2
-50.1825	3.7076e-11
-44.0051	2.51623e-09
-37.8278	3.11763e-07
-31.6505	1.90912e-05
-25.4731	0.000583126
-19.2958	0.00904691
-13.1184	0.0738213
-6.9411	0.337029
-0.763757	0.944009
5.41358	1.80056
11.5909	2.65175
17.7683	3.91357
23.9456	6.99298
30.1229	11.8902
36.3003	16.1103
42.4776	18.0648
48.655	18.2248
54.8323	17.3333
61.0096	15.2064
67.187	11.6237
73.3643	7.71493
79.5417	4.87906
85.719	3.59204
91.8963	3.16466
98.0737	2.66521
104.251	1.98485
110.428	1.24073
116.606	0.674211
122.783	0.592942
128.96	0.67477
135.138	0.457552
141.315	0.155279
147.492	0.0258701
153.67	0.00211166
159.847	8.443e-05
166.024	1.6535e-06
172.202	1.58617e-08
178.379	7.45291e-11
184.556	1.71529e-13
190.734	1.93366e-16
196.911	1.06771e-19
203.088	2.88776e-23
209.266	3.82559e-27
215.443	2.48236e-31
221.62	7.88969e-36
227.798	1.22824e-40
233.975	9.36549e-46
240.153	3.49787e-51
246.33	6.39885e-57
252.507	5.73353e-63

## Sheet: WADE-TROSY
SensitivityGain	WADE-TROSY
-47.3027	6.45061e-36
-41.1964	4.16026e-25
-35.0902	2.79045e-16
-28.984	1.9469e-09
-22.8777	0.000141726
-16.7715	0.112913
-10.6653	1.6861
-4.55901	2.6782
1.54722	11.3548
7.65346	33.1936
13.7597	47.7765
19.8659	32.1687
25.9722	15.5277
32.0784	8.42753
38.1846	1.90892
44.2909	0.0252323
50.3971	6.40196e-06
56.5034	1.94898e-11
62.6096	6.32493e-19
68.7158	2.14341e-28
74.8221	7.55924e-40
80.9283	2.77288e-53
87.0345	1.05784e-68
93.1408	4.197e-86
99.247	1.73176e-105
105.353	7.43125e-127
111.459	3.31639e-150
117.566	1.5392e-175
123.672	7.42942e-203
129.778	3.72942e-232
135.884	1.94696e-263
141.991	1.05706e-296
148.097	0
154.203	0
160.309	0
166.416	0
172.522	0
178.628	0
184.734	0
190.841	0
196.947	0
203.053	0
209.159	0
215.266	0
221.372	0
227.478	0
233.584	0
239.69	0
245.797	0
251.903	0
