# Supplementary material for: AI-designed NMR spectroscopy RF pulses for fast acquisition at high and ultra-high magnetic fields
Source: Nat Commun. 2023 Jul 12;14:4144. doi: 10.1038/s41467-023-39581-4 (PMC10338431; doi:10.1038/s41467-023-39581-4)
Supplement: Supplementary file 4 — Source data [file 41467_2023_39581_MOESM4_ESM.zip › Fig5/Fig5B.xlsx]

## Sheet: Sheet1
d1	RAPID_TROSY	BEST_TROSY	trosyetf3gpsi2	WADE_TROSY
0.25	29.8892	27.3159	17.5134	22.4446
0.5	40.5986	32.9158	26.9629	32.9193
1	51.5405	37.5987	38.7635	45.4347
2	60.673	40.657	49.1903	56.7036
3	64.2098	41.3584	53.1576	61.1225
