# Supplementary material for: AI-designed NMR spectroscopy RF pulses for fast acquisition at high and ultra-high magnetic fields
Source: Nat Commun. 2023 Jul 12;14:4144. doi: 10.1038/s41467-023-39581-4 (PMC10338431; doi:10.1038/s41467-023-39581-4)
Supplement: Supplementary file 4 — Source data [file 41467_2023_39581_MOESM4_ESM.zip › Fig5/Fig5C.xlsx]

## Sheet: Sheet1
d1	RAPID_TROSY	BEST_TROSY	trosyetf3gpsi2	WADE_TROSY
0.25	12.4932	8.67986	6.78232	8.55407
0.5	17.2024	10.5979	10.909	12.9001
1	22.0528	12.3372	16.2552	18.8234
2	26.0622	13.4459	21.3579	24.1068
3	27.9035	13.6182	23.3773	26.5368
