# Supplementary material for: AI-designed NMR spectroscopy RF pulses for fast acquisition at high and ultra-high magnetic fields
Source: Nat Commun. 2023 Jul 12;14:4144. doi: 10.1038/s41467-023-39581-4 (PMC10338431; doi:10.1038/s41467-023-39581-4)
Supplement: Supplementary file 4 — Source data [file 41467_2023_39581_MOESM4_ESM.zip › Fig5/Fig5D_0.25s.xlsx]

## Sheet: BEST-TROSY
SensitivityGain	BEST-TROSY
-47.9335	0.0850825
-41.8117	0.399886
-35.6899	1.29876
-29.5681	3.09961
-23.4463	5.768
-17.3245	8.63538
-11.2027	10.5095
-5.08088	10.954
1.04093	11.417
7.16274	13.7257
13.2845	17.9144
19.4064	22.332
25.5282	24.9103
31.65	24.7687
37.7718	22.8025
43.8936	19.8159
50.0154	15.9819
56.1372	11.9367
62.259	8.41616
68.3808	5.7749
74.5026	4.00581
80.6244	2.85077
86.7462	2.13716
92.8681	1.83189
98.9899	1.70295
105.112	1.47328
111.233	1.12403
117.355	0.768043
123.477	0.517748
129.599	0.359557
135.721	0.208286
141.843	0.0812609
147.964	0.0195372
154.086	0.00281826
160.208	0.00024212
166.33	1.34238e-05
172.452	3.06659e-05
178.573	0.000511653
184.695	0.00513145
190.817	0.0305581
196.939	0.108051
203.061	0.226858
209.182	0.28287
215.304	0.210424
221.426	0.102623
227.548	0.0857982
233.67	0.218944
239.791	0.449319
245.913	0.561075
252.035	0.420018

## Sheet: trosyetf3gpsi2
SensitivityGain	trosyetf3gpsi2
-48.4676	6.7923e-05
-42.3326	0.000476151
-36.1976	0.00278037
-30.0626	0.0122631
-23.9276	0.0411471
-17.7926	0.106515
-11.6576	0.217923
-5.52264	0.367199
0.61235	0.545447
6.74734	0.788114
12.8823	1.21651
19.0173	2.03932
25.1523	3.49337
31.2873	5.73884
37.4223	8.72021
43.5573	12.0093
49.6923	14.8703
55.8273	16.78
61.9623	17.9015
68.0973	18.7712
74.2323	19.5532
80.3672	19.8701
86.5022	19.3191
92.6372	17.9163
98.7722	16.0198
104.907	13.9714
111.042	11.9003
117.177	9.83225
123.312	7.85456
129.447	6.10559
135.582	4.68558
141.717	3.62905
147.852	2.88717
153.987	2.32089
160.122	1.80689
166.257	1.36032
172.392	1.07182
178.527	0.945795
184.662	0.883979
190.797	0.794473
196.932	0.646181
203.067	0.456135
209.202	0.276326
215.337	0.165735
221.472	0.145725
227.607	0.18258
233.742	0.212951
239.877	0.193476
246.012	0.132074
252.147	0.0673254

## Sheet: WADE-TROSY
SensitivityGain	WADE-TROSY
-47.7029	0.177579
-41.5868	0.318827
-35.4707	0.403021
-29.3546	0.408233
-23.2385	0.358834
-17.1223	0.384726
-11.0062	0.858703
-4.89011	2.3201
1.226	5.19191
7.34211	9.2428
13.4582	13.4361
19.5743	16.8639
25.6905	19.3513
31.8066	21.2897
37.9227	23.6225
44.0388	26.2782
50.1549	27.1686
56.271	25.1842
62.3871	21.8013
68.5032	18.1732
74.6194	13.8786
80.7355	9.15952
86.8516	5.27632
92.9677	2.79745
99.0838	1.46418
105.2	0.943552
111.316	0.854059
117.432	0.76408
123.548	0.549768
129.664	0.390481
135.78	0.327241
141.897	0.233158
148.013	0.107997
154.129	0.0301858
160.245	0.00501603
166.361	0.000494175
172.477	2.88498e-05
178.593	9.97939e-07
184.709	2.0453e-08
190.826	2.48371e-10
196.942	1.78704e-12
203.058	7.61828e-15
209.174	1.92429e-17
215.29	2.87987e-20
221.406	2.55368e-23
227.522	1.34168e-26
233.638	4.17661e-30
239.754	7.70349e-34
245.871	8.41862e-38
251.987	5.4511e-42
