# Supplementary material for: AI-designed NMR spectroscopy RF pulses for fast acquisition at high and ultra-high magnetic fields
Source: Nat Commun. 2023 Jul 12;14:4144. doi: 10.1038/s41467-023-39581-4 (PMC10338431; doi:10.1038/s41467-023-39581-4)
Supplement: Supplementary file 4 — Source data [file 41467_2023_39581_MOESM4_ESM.zip › Fig5/Fig5D_0.5s.xlsx]

## Sheet: BEST-TROSY
SensitivityGain	BEST-TROSY
-47.8382	0.000549254
-41.7187	0.00858417
-35.5993	0.0793959
-29.4798	0.443194
-23.3604	1.54314
-17.2409	3.55135
-11.1215	5.87308
-5.00201	7.6593
1.11745	8.67882
7.2369	9.27696
13.3564	9.81169
19.4758	11.3739
25.5953	15.2195
31.7147	20.4589
37.8342	24.4665
43.9536	25.6982
50.0731	24.7628
56.1925	22.0874
62.312	17.4944
68.4314	12.4644
74.5509	8.85845
80.6704	6.4787
86.7898	4.51522
92.9093	3.28492
99.0287	2.97762
105.148	2.7812
111.268	2.09883
117.387	1.22683
123.507	0.655779
129.626	0.601677
135.745	0.829576
141.865	0.839895
147.984	0.571037
154.104	0.383706
160.223	0.334389
166.343	0.232227
172.462	0.0951657
178.582	0.0216703
184.701	0.00271747
190.821	0.000187421
196.94	7.10794e-06
203.059	1.48228e-07
209.179	1.69972e-09
215.298	1.07172e-11
221.418	3.71577e-14
227.537	7.0839e-17
233.657	7.42602e-20
239.776	4.28054e-23
245.896	1.35675e-26
252.015	2.36463e-30

## Sheet: trosyetf3gpsi2
SensitivityGain	trosyetf3gpsi2
-47.3144	3.91381e-08
-41.2079	3.24324e-06
-35.1013	0.000132328
-28.9948	0.00267725
-22.8883	0.0273259
-16.7818	0.146296
-10.6752	0.444025
-4.56872	0.877797
1.5378	1.45801
7.64432	2.68057
13.7508	5.02085
19.8574	8.21709
25.9639	11.9187
32.0704	16.4804
38.1769	22.6314
44.2834	28.8259
50.39	31.4214
56.4965	28.7775
62.603	23.4083
68.7095	18.6525
74.8161	15.5304
80.9226	13.5572
87.0291	12.1576
93.1356	10.6048
99.2421	8.07674
105.349	4.99698
111.455	2.65614
117.562	1.41096
123.668	0.743783
129.775	0.297327
135.881	0.0710074
141.988	0.00908623
148.094	0.000817407
154.201	0.00395326
160.307	0.0340946
166.414	0.145312
172.52	0.310288
178.627	0.369678
184.733	0.358925
190.84	0.366671
196.946	0.262601
203.053	0.0994425
209.16	0.0186837
215.266	0.00172357
221.373	7.79417e-05
227.479	1.72733e-06
233.586	1.87599e-08
239.692	9.98465e-11
245.799	2.60424e-13
251.905	3.32871e-16

## Sheet: WADE-TROSY
SensitivityGain	WADE-TROSY
-52.8162	2.3854e-07
-46.7243	8.65054e-05
-40.6323	0.00690212
-34.5404	0.124637
-28.4484	0.564151
-22.3565	0.808223
-16.2645	0.505828
-10.1726	0.961356
-4.08062	3.1384
2.01133	7.41054
8.10329	13.7459
14.1952	22.6972
20.2872	35.1333
26.3791	43.5023
32.4711	42.8882
38.5631	34.4299
44.655	23.8976
50.747	17.8348
56.8389	12.3637
62.9309	5.67495
69.0228	1.87031
75.1148	1.50532
81.2067	0.980869
87.2987	1.16939
93.3906	1.09706
99.4826	0.410339
105.575	0.27696
111.666	0.487546
117.758	0.220281
123.85	0.0217569
129.942	0.000468653
136.034	2.20155e-06
142.126	2.25542e-09
148.218	5.03902e-13
154.31	2.4552e-17
160.402	2.60885e-22
166.494	6.04551e-28
172.586	3.05519e-34
178.678	3.36716e-41
184.77	8.09305e-49
190.862	4.2421e-57
196.954	4.84922e-66
203.046	1.20888e-75
209.138	6.57229e-86
215.23	7.7924e-97
221.322	2.01487e-108
227.414	1.13617e-120
233.506	1.39721e-133
239.598	3.74716e-147
245.689	2.19161e-161
251.781	2.79542e-176
