# Supplementary material for: AI-designed NMR spectroscopy RF pulses for fast acquisition at high and ultra-high magnetic fields
Source: Nat Commun. 2023 Jul 12;14:4144. doi: 10.1038/s41467-023-39581-4 (PMC10338431; doi:10.1038/s41467-023-39581-4)
Supplement: Supplementary file 4 — Source data [file 41467_2023_39581_MOESM4_ESM.zip › Fig5/Fig5D_1s.xlsx]

## Sheet: BEST-TROSY
SensitivityGain	BEST-TROSY
-48.0386	1.47523e-05
-41.9142	0.000341878
-35.7898	0.00490762
-29.6654	0.0441775
-23.541	0.253633
-17.4166	0.949797
-11.2922	2.39421
-5.16779	4.2779
0.956612	5.9397
7.08101	7.26767
13.2054	8.3967
19.3298	8.89178
25.4542	8.80078
31.5786	9.55088
37.703	12.1179
43.8274	15.617
49.9518	18.9849
56.0762	22.324
62.2006	25.016
68.325	25.0288
74.4494	21.8874
80.5738	17.353
86.6982	12.9191
92.8227	9.07409
98.9471	6.02316
105.071	3.85281
111.196	2.49304
117.32	1.80132
123.445	1.53498
129.569	1.29791
135.693	0.874911
141.818	0.421897
147.942	0.138646
154.067	0.0303108
160.191	0.00749327
166.315	0.0220146
172.44	0.0844264
178.564	0.197635
184.689	0.278083
190.813	0.2366
196.937	0.132676
203.062	0.0971414
209.186	0.170791
215.311	0.266775
221.435	0.259056
227.56	0.151463
233.684	0.0532012
239.808	0.0112246
245.933	0.0014225
252.057	0.000108283

## Sheet: trosyetf3gpsi2
SensitivityGain	trosyetf3gpsi2
-52.9617	1.71146e-14
-46.8662	6.23206e-11
-40.7708	6.73239e-08
-34.6753	2.15829e-05
-28.5799	0.00206197
-22.4844	0.0591709
-16.389	0.521937
-10.2935	1.56099
-4.19804	2.48795
1.89741	5.10405
7.99287	11.4078
14.0883	18.3862
20.1838	25.701
26.2792	35.1404
32.3747	39.7069
38.4702	37.6856
44.5656	33.7825
50.6611	25.9675
56.7565	14.6667
62.852	7.80658
68.9475	5.64763
75.0429	3.63807
81.1384	1.19566
87.2338	0.303129
93.3293	0.420242
99.4247	0.327822
105.52	0.135257
111.616	0.352156
117.711	0.713478
123.807	0.612707
129.902	0.211434
135.997	0.024947
142.093	0.000906973
148.188	9.77001e-06
154.284	3.08078e-08
160.379	2.83377e-11
166.475	7.59573e-15
172.57	5.93132e-19
178.666	1.34919e-23
184.761	8.93984e-29
190.857	1.7255e-34
196.952	9.70124e-41
203.048	1.5888e-47
209.143	7.57945e-55
215.238	1.05326e-62
221.334	4.26344e-71
227.429	5.02705e-80
233.525	1.72661e-89
239.62	1.72744e-99
245.716	5.03432e-110
251.811	4.27372e-121

## Sheet: WADE-TROSY
SensitivityGain	WADE-TROSY
-52.3107	2.80954e-08
-46.2309	0.000492551
-40.1511	0.150269
-34.0713	0.990204
-27.9916	0.812238
-21.9118	0.0532054
-15.832	0.584829
-9.75225	1.77313
-3.67248	2.93665
2.4073	22.3179
8.48707	56.0784
14.5668	67.4147
20.6466	65.068
26.7264	31.9338
32.8062	12.7007
38.8859	4.144
44.9657	2.04364
51.0455	1.15958
57.1252	2.22074
63.205	0.773204
69.2848	0.022065
75.3646	0.385399
81.4443	0.573073
87.5241	0.0147347
93.6039	6.55086e-06
99.6836	5.03591e-11
105.763	6.69392e-18
111.843	1.53853e-26
117.923	6.11445e-37
124.003	4.20176e-49
130.083	4.99261e-63
136.162	1.02577e-78
142.242	3.64412e-96
148.322	2.23852e-115
154.402	2.37767e-136
160.481	4.36683e-159
166.561	1.38677e-183
172.641	7.61495e-210
178.721	7.23023e-238
184.8	1.18703e-267
190.88	3.36972e-299
196.96	0
203.04	0
209.12	0
215.199	0
221.279	0
227.359	0
233.439	0
239.518	0
245.598	0
251.678	0
