# Supplementary material for: AI-designed NMR spectroscopy RF pulses for fast acquisition at high and ultra-high magnetic fields
Source: Nat Commun. 2023 Jul 12;14:4144. doi: 10.1038/s41467-023-39581-4 (PMC10338431; doi:10.1038/s41467-023-39581-4)
Supplement: Supplementary file 4 — Source data [file 41467_2023_39581_MOESM4_ESM.zip › Fig5/Fig5D_2s.xlsx]

## Sheet: BEST-TROSY
SensitivityGain	BEST-TROSY
-48.0832	6.63111e-08
-41.9577	2.80962e-06
-35.8322	8.0582e-05
-29.7067	0.00143613
-23.5812	0.0159898
-17.4557	0.112153
-11.3302	0.502781
-5.20472	1.48061
0.920788	3.02117
7.04629	4.68988
13.1718	6.22
19.2973	7.53296
25.4228	8.2502
31.5483	8.14383
37.6738	7.95013
43.7993	8.95617
49.9248	11.7004
56.0503	15.6592
62.1758	19.9066
68.3013	23.2993
74.4268	24.664
80.5523	23.6076
86.6779	20.5876
92.8034	16.2251
98.9289	11.4345
105.054	7.57316
111.18	5.40044
117.305	4.39761
123.431	3.60802
129.556	2.70027
135.682	1.94382
141.807	1.49088
147.933	1.1604
154.058	0.804652
160.184	0.52497
166.309	0.480728
172.435	0.57685
178.56	0.57775
184.686	0.477826
190.811	0.409384
196.937	0.384794
203.062	0.368275
209.188	0.319681
215.313	0.208367
221.439	0.0894994
227.564	0.0240438
233.69	0.00397342
239.815	0.000401963
245.941	2.48576e-05
252.066	9.39309e-07

## Sheet: trosyetf3gpsi2
SensitivityGain	trosyetf3gpsi2
-52.6414	1.74424e-12
-46.5537	2.38957e-08
-40.4659	4.20122e-05
-34.3782	0.00954878
-28.2905	0.283492
-22.2027	1.15839
-16.115	1.10275
-10.0272	2.28803
-3.9395	8.37938
2.14824	16.6721
8.23598	26.0193
14.3237	38.5269
20.4115	49.4633
26.4992	44.7422
32.587	31.144
38.6747	22.9962
44.7624	13.7013
50.8502	6.40702
56.9379	5.2614
63.0257	3.30001
69.1134	0.472715
75.2011	0.0115275
81.2889	0.0122957
87.3766	0.23489
93.4644	0.564861
99.5521	0.170433
105.64	0.0064521
111.728	3.06466e-05
117.815	1.82641e-08
123.903	1.36569e-12
129.991	1.28126e-17
136.079	1.50819e-23
142.166	2.22748e-30
148.254	4.12765e-38
154.342	9.59683e-47
160.43	2.79955e-56
166.517	1.02467e-66
172.605	4.70556e-78
178.693	2.71128e-90
184.78	1.96008e-103
190.868	1.7779e-117
196.956	2.02337e-132
203.044	2.8892e-148
209.131	5.17625e-165
215.219	1.16356e-182
221.307	3.28166e-201
227.395	1.16128e-220
233.482	5.15599e-241
239.57	2.87226e-262
245.658	2.00756e-284
251.746	1.76055e-307

## Sheet: WADE-TROSY
SensitivityGain	WADE-TROSY
-52.1412	2.03228e-13
-46.0656	2.79911e-06
-39.9899	0.0488912
-33.9142	1.56363
-27.8385	0.375003
-21.7628	0.616479
-15.6871	1.2503
-9.61141	3.05416
-3.53572	21.1323
2.53997	69.6106
8.61566	99.7519
14.6914	53.4719
20.767	15.3171
26.8427	7.23583
32.9184	2.27747
38.9941	0.61409
45.0698	0.000383372
51.1455	2.99808e-10
57.2212	2.91397e-19
63.2969	3.51972e-31
69.3726	5.28334e-46
75.4483	9.85573e-64
81.5239	2.2848e-84
87.5996	6.58241e-108
93.6753	2.35669e-134
99.751	1.04857e-163
105.827	5.7979e-196
111.902	3.98403e-231
117.978	3.40215e-269
124.054	3.61046e-310
130.129	0
136.205	0
142.281	0
148.357	0
154.432	0
160.508	0
166.584	0
172.659	0
178.735	0
184.811	0
190.886	0
196.962	0
203.038	0
209.113	0
215.189	0
221.265	0
227.341	0
233.416	0
239.492	0
245.568	0
251.643	0
