# Supplementary material for: AI-designed NMR spectroscopy RF pulses for fast acquisition at high and ultra-high magnetic fields
Source: Nat Commun. 2023 Jul 12;14:4144. doi: 10.1038/s41467-023-39581-4 (PMC10338431; doi:10.1038/s41467-023-39581-4)
Supplement: Supplementary file 4 — Source data [file 41467_2023_39581_MOESM4_ESM.zip › Fig6/Fig6B.xlsx]

## Sheet: Sheet1
d1	RAPID_TROSY	BEST_TROSY	trosyetf3gpsi2	WADE_TROSY
0.25	21.5409	20.4393	15.5649	19.3205
0.5	30.8888	28.0653	22.9069	27.69
1	39.7153	33.2259	30.5755	36.6813
2	46.4137	35.077	37.6404	44.5245
