# Supplementary material for: AI-designed NMR spectroscopy RF pulses for fast acquisition at high and ultra-high magnetic fields
Source: Nat Commun. 2023 Jul 12;14:4144. doi: 10.1038/s41467-023-39581-4 (PMC10338431; doi:10.1038/s41467-023-39581-4)
Supplement: Supplementary file 4 — Source data [file 41467_2023_39581_MOESM4_ESM.zip › Fig6/Fig6C.xlsx]

## Sheet: Sheet1
d1	RAPID_TROSY	BEST_TROSY	trosyetf3gpsi2	WADE_TROSY
0.25	2.78096	2.25384	1.69	2.05284
0.5	3.94849	2.96781	2.70736	3.15043
1	5.45918	3.68616	4.14374	4.79702
2	7.07317	4.29799	5.99973	6.76095
