# Supplementary material for: AI-designed NMR spectroscopy RF pulses for fast acquisition at high and ultra-high magnetic fields
Source: Nat Commun. 2023 Jul 12;14:4144. doi: 10.1038/s41467-023-39581-4 (PMC10338431; doi:10.1038/s41467-023-39581-4)
Supplement: Supplementary file 4 — Source data [file 41467_2023_39581_MOESM4_ESM.zip › Fig6/Fig6D_0.25s.xlsx]

## Sheet: BEST-TROSY
SensitivityGain	BEST-TROSY
-48.4954	0.0639692
-42.3597	0.299242
-36.224	1.05848
-30.0883	2.92653
-23.9526	6.17864
-17.817	9.98559
-11.6813	13.1561
-5.5456	15.6421
0.590085	18.2282
6.72577	20.9863
12.8614	22.9658
18.9971	23.1306
25.1328	21.1666
31.2685	17.6643
37.4042	13.536
43.5399	9.72261
49.6755	7.12035
55.8112	5.84216
61.9469	5.20606
68.0826	4.61208
74.2183	3.81216
80.3539	2.83039
86.4896	1.85123
92.6253	1.02636
98.761	0.473741
104.897	0.277001
111.032	0.337424
117.168	0.451034
123.304	0.545334
129.439	0.608107
135.575	0.583664
141.711	0.497831
147.846	0.383811
153.982	0.225913
160.118	0.0851391
166.253	0.0189301
172.389	0.00241477
178.525	0.000175185
184.661	7.20863e-06
190.796	1.68104e-07
196.932	2.22106e-09
203.068	1.66252e-11
209.203	7.04996e-14
215.339	1.69362e-16
221.475	2.3049e-19
227.61	1.77704e-22
233.746	7.7616e-26
239.882	1.92049e-29
246.017	2.69204e-33
252.153	2.13775e-37

## Sheet: trosyetf3gpsi2
SensitivityGain	trosyetf3gpsi2
-50.2674	0.018699
-44.088	0.0607269
-37.9085	0.161348
-31.7291	0.353178
-25.5497	0.65354
-19.3703	1.07053
-13.1908	1.65432
-7.01139	2.54158
-0.831959	3.90339
5.34747	5.80358
11.5269	8.09349
17.7063	10.4388
23.8858	12.4575
30.0652	13.8909
36.2446	14.7166
42.4241	15.1111
48.6035	15.2672
54.7829	15.2145
60.9624	14.8173
67.1418	13.9554
73.3212	12.698
79.5006	11.2882
85.6801	9.96383
91.8595	8.8062
98.0389	7.746
104.218	6.67618
110.398	5.5444
116.577	4.37411
122.757	3.24931
128.936	2.28926
135.116	1.60242
141.295	1.22862
147.474	1.11254
153.654	1.13286
159.833	1.16147
166.013	1.11178
172.192	0.958166
178.372	0.729445
184.551	0.483834
190.73	0.27666
196.91	0.137346
203.089	0.0671059
209.269	0.0525115
215.448	0.0777599
221.628	0.1247
227.807	0.168317
233.986	0.183119
240.166	0.159617
246.345	0.111381
252.525	0.0622123

## Sheet: WADE-TROSY
SensitivityGain	WADE-TROSY
-49.5012	0.659333
-43.3406	1.27669
-37.1801	2.04755
-31.0196	2.9345
-24.8591	4.14225
-18.6986	6.03383
-12.5381	8.69425
-6.37756	11.6541
-0.217049	14.1814
5.94346	15.7945
12.104	16.4708
18.2645	16.5431
24.425	16.4368
30.5855	16.332
36.746	16.0584
42.9065	15.3955
49.0671	14.3547
55.2276	13.0298
61.3881	11.3665
67.5486	9.3116
73.7091	7.04104
79.8696	4.87126
86.0301	3.06715
92.1906	1.79779
98.3512	1.11801
104.512	0.904588
110.672	0.895671
116.833	0.860324
122.993	0.722424
129.154	0.530341
135.314	0.358658
141.475	0.255275
147.635	0.226588
153.796	0.231618
159.956	0.213569
166.117	0.154807
172.277	0.0843328
178.438	0.0340998
184.598	0.0102002
190.759	0.00225517
196.919	0.000368437
203.08	4.44764e-05
209.24	3.96709e-06
215.401	2.6145e-07
221.561	1.27315e-08
227.722	4.58083e-10
233.882	1.21782e-11
240.043	2.39217e-13
246.203	3.47198e-15
252.364	3.72336e-17
