# Supplementary material for: AI-designed NMR spectroscopy RF pulses for fast acquisition at high and ultra-high magnetic fields
Source: Nat Commun. 2023 Jul 12;14:4144. doi: 10.1038/s41467-023-39581-4 (PMC10338431; doi:10.1038/s41467-023-39581-4)
Supplement: Supplementary file 4 — Source data [file 41467_2023_39581_MOESM4_ESM.zip › Fig6/Fig6D_0.5s.xlsx]

## Sheet: BEST-TROSY
SensitivityGain	BEST-TROSY
-48.7089	0.0752655
-42.5679	0.245609
-36.427	0.620577
-30.286	1.36218
-24.1451	2.76612
-18.0041	5.16593
-11.8632	8.56204
-5.72222	12.2849
0.418737	15.3618
6.55969	17.4259
12.7006	19.0371
18.8416	20.7419
24.9825	22.0649
31.1235	22.0644
37.2645	20.2507
43.4054	16.7965
49.5464	12.8106
55.6873	9.55462
61.8283	7.1531
67.9692	5.24676
74.1102	3.89767
80.2511	3.08611
86.3921	2.48753
92.533	1.89727
98.674	1.27864
104.815	0.695669
110.956	0.305002
117.097	0.201611
123.238	0.335406
129.379	0.511754
135.52	0.504245
141.661	0.310395
147.802	0.119047
153.943	0.0284365
160.084	0.00422899
166.224	0.000391407
172.365	2.25349e-05
178.506	8.06689e-07
184.647	1.79456e-08
190.788	2.47964e-10
196.929	2.12708e-12
203.07	1.13224e-14
209.211	3.73821e-17
215.352	7.65212e-20
221.493	9.70806e-23
227.634	7.63089e-26
233.775	3.71521e-29
239.916	1.12007e-32
246.057	2.09057e-36
252.198	2.41522e-40

## Sheet: trosyetf3gpsi2
SensitivityGain	trosyetf3gpsi2
-48.3812	9.51916e-05
-42.2483	0.00149552
-36.1154	0.0139881
-29.9826	0.0802552
-23.8497	0.296391
-17.7168	0.752186
-11.584	1.41402
-5.45113	2.17832
0.681734	3.28741
6.8146	5.62256
12.9475	9.86834
19.0803	15.5349
25.2132	21.2809
31.346	24.9958
37.4789	24.8652
43.6118	22.1017
49.7446	19.6755
55.8775	18.1749
62.0103	16.0764
68.1432	12.9084
74.2761	9.8178
80.4089	7.80337
86.5418	6.49066
92.6747	5.05684
98.8075	3.58552
104.94	2.5205
111.073	1.89257
117.206	1.44988
123.339	0.987419
129.472	0.524692
135.605	0.196196
141.738	0.0476735
147.87	0.00714187
154.003	0.000639896
160.136	3.37229e-05
166.269	1.03568e-06
172.402	1.84361e-08
178.535	1.89605e-10
184.668	1.12431e-12
190.8	3.83909e-15
196.933	7.5426e-18
203.066	8.52192e-21
209.199	5.53516e-24
215.332	2.06636e-27
221.465	4.43307e-31
227.598	5.46495e-35
233.73	3.87102e-39
239.863	1.57545e-43
245.996	3.68398e-48
252.129	4.94941e-53

## Sheet: WADE-TROSY
SensitivityGain	WADE-TROSY
-47.9975	0.24242
-41.8741	0.682095
-35.7507	1.31246
-29.6273	2.12813
-23.504	3.15276
-17.3806	4.6327
-11.2572	7.79046
-5.13379	13.3589
0.989598	19.3755
7.11299	22.7947
13.2364	24.08
19.3598	25.8416
25.4832	26.9396
31.6065	24.1992
37.7299	18.1938
43.8533	12.8153
49.9767	9.6079
56.1001	7.45143
62.2235	5.69768
68.3469	4.03699
74.4703	2.61675
80.5937	1.63973
86.7171	0.866145
92.8404	0.302799
98.9638	0.0595005
105.087	0.00606278
111.211	0.00030897
117.334	7.74868e-06
123.457	9.48911e-08
129.581	5.65031e-10
135.704	1.63162e-12
141.828	2.28067e-15
147.951	1.54101e-18
154.074	5.02788e-22
160.198	7.91471e-26
166.321	6.0072e-30
172.445	2.19721e-34
178.568	3.87131e-39
184.691	3.28472e-44
190.815	1.34179e-49
196.938	2.63837e-55
203.061	2.49684e-61
209.185	1.1371e-67
215.308	2.49188e-74
221.432	2.62751e-81
227.555	1.33299e-88
233.678	3.25359e-96
239.802	3.82064e-104
245.925	2.15843e-112
252.049	5.86624e-121
