# Supplementary material for: AI-designed NMR spectroscopy RF pulses for fast acquisition at high and ultra-high magnetic fields
Source: Nat Commun. 2023 Jul 12;14:4144. doi: 10.1038/s41467-023-39581-4 (PMC10338431; doi:10.1038/s41467-023-39581-4)
Supplement: Supplementary file 4 — Source data [file 41467_2023_39581_MOESM4_ESM.zip › Fig6/Fig6D_1s.xlsx]

## Sheet: BEST-TROSY
SensitivityGain	BEST-TROSY
-48.9657	0.0004821
-42.8184	0.00489778
-36.6711	0.0347316
-30.5238	0.175179
-24.3765	0.644575
-18.2292	1.78663
-12.0819	3.87271
-5.93464	6.81642
0.212653	10.0656
6.35995	12.8854
12.5072	14.9782
18.6545	16.6921
24.8018	18.3179
30.9491	19.6026
37.0964	20.2608
43.2437	20.2337
49.391	19.2802
55.5383	17.1804
61.6856	14.3429
67.8329	11.5093
73.9802	8.95205
80.1275	6.55721
86.2748	4.41512
92.422	2.75491
98.5693	1.63945
104.717	0.970593
110.864	0.573195
117.011	0.305359
123.159	0.12861
129.306	0.039327
135.453	0.00847652
141.6	0.00229568
147.748	0.00734802
153.895	0.0322161
160.042	0.0955221
166.19	0.188567
172.337	0.247774
178.484	0.216708
184.631	0.12616
190.779	0.0488876
196.926	0.0126096
203.073	0.00216488
209.221	0.000247397
215.368	1.88184e-05
221.515	9.52792e-07
227.662	3.21102e-08
233.81	7.20302e-10
239.957	1.07551e-11
246.104	1.06892e-13
252.252	7.07132e-16

## Sheet: trosyetf3gpsi2
SensitivityGain	trosyetf3gpsi2
-47.5008	4.29341e-15
-41.3896	1.47149e-11
-35.2785	1.6281e-08
-29.1674	5.8297e-06
-23.0563	0.000678134
-16.9451	0.0258673
-10.834	0.334769
-4.72289	1.68823
1.38823	4.95128
7.49936	11.9863
13.6105	21.8484
19.7216	30.4924
25.8327	35.4651
31.9439	34.7212
38.055	28.3142
44.1661	21.0531
50.2772	14.5472
56.3884	10.1936
62.4995	8.58399
68.6106	5.02066
74.7217	1.93422
80.8329	1.50497
86.944	1.55439
93.0551	1.79971
99.1662	1.68683
105.277	1.09506
111.388	0.468687
117.5	0.09787
123.611	0.00767412
129.722	0.000201954
135.833	1.7192e-06
141.944	4.68089e-09
148.055	4.06203e-12
154.166	1.12226e-15
160.277	9.8681e-20
166.389	2.76127e-24
172.5	2.4587e-29
178.611	6.96657e-35
184.722	6.28126e-41
190.833	1.80214e-47
196.944	1.6453e-54
203.055	4.77986e-62
209.166	4.41875e-70
215.278	1.29986e-78
221.389	1.21677e-87
227.5	3.62439e-97
233.611	3.43537e-107
239.722	1.03616e-117
245.833	9.94476e-129
251.944	3.03721e-140

## Sheet: WADE-TROSY
SensitivityGain	WADE-TROSY
-52.9869	6.30911e-08
-46.8908	0.000123709
-40.7948	0.0277634
-34.6987	0.795551
-28.6026	3.26254
-22.5066	3.51969
-16.4105	4.62286
-10.3144	5.97399
-4.21838	13.6089
1.87769	35.8646
7.97376	51.6324
14.0698	40.2347
20.1659	33.4505
26.262	25.7855
32.358	11.7889
38.4541	5.6902
44.5502	3.12679
50.6462	0.56681
56.7423	0.0160938
62.8384	5.24077e-05
68.9344	1.77184e-08
75.0305	6.03363e-13
81.1266	2.05011e-18
87.2226	6.92946e-25
93.3187	2.32741e-32
99.4148	7.76408e-41
105.511	2.57177e-50
111.607	8.45684e-61
117.703	2.76015e-72
123.799	8.93976e-85
129.895	2.87284e-98
135.991	9.15828e-113
142.087	2.89576e-128
148.183	9.08007e-145
154.279	2.82312e-162
160.375	8.70207e-181
166.471	2.65897e-200
172.568	8.05285e-221
178.664	2.41704e-242
184.76	7.18906e-265
190.856	2.11873e-288
196.952	6.18664e-313
203.048	0
209.144	0
215.24	0
221.336	0
227.432	0
233.528	0
239.624	0
245.72	0
251.816	0
