# Supplementary material for: AI-designed NMR spectroscopy RF pulses for fast acquisition at high and ultra-high magnetic fields
Source: Nat Commun. 2023 Jul 12;14:4144. doi: 10.1038/s41467-023-39581-4 (PMC10338431; doi:10.1038/s41467-023-39581-4)
Supplement: Supplementary file 4 — Source data [file 41467_2023_39581_MOESM4_ESM.zip › Fig6/Fig6D_2s.xlsx]

## Sheet: BEST-TROSY
SensitivityGain	BEST-TROSY
-49.674	0.000445116
-43.5093	0.00292455
-37.3445	0.0154209
-31.1797	0.0637007
-25.0149	0.209707
-18.8501	0.563679
-12.6854	1.27411
-6.52057	2.49445
-0.355791	4.32671
5.80899	6.73659
11.9738	9.4909
18.1386	12.2028
24.3033	14.4552
30.4681	15.917
36.6329	16.4918
42.7977	16.4758
48.9625	16.4318
55.1272	16.6737
61.292	16.8955
67.4568	16.4838
73.6216	15.1489
79.7864	13.0971
85.9512	10.727
92.1159	8.38702
98.2807	6.32744
104.445	4.65729
110.61	3.32399
116.775	2.22657
122.94	1.35211
129.105	0.755915
135.269	0.435923
141.434	0.291959
147.599	0.210277
153.764	0.14609
159.929	0.115123
166.093	0.1337
172.258	0.180691
178.423	0.208475
184.588	0.185803
190.752	0.125309
196.917	0.0637059
203.082	0.0243974
209.247	0.00703754
215.412	0.00152898
221.576	0.000250196
227.741	3.08362e-05
233.906	2.86248e-06
240.071	2.00135e-07
246.235	1.05391e-08
252.4	4.18011e-10

## Sheet: trosyetf3gpsi2
SensitivityGain	trosyetf3gpsi2
-47.174	1.7141e-14
-41.0709	1.60543e-10
-34.9679	3.11162e-07
-28.8648	0.000127492
-22.7617	0.0116527
-16.6587	0.271527
-10.5556	2.12823
-4.45258	7.94597
1.65048	18.1147
7.75354	30.3161
13.8566	39.7967
19.9597	39.8313
26.0627	32.166
32.1658	24.6733
38.2688	18.5039
44.3719	10.3021
50.4749	5.27988
56.578	3.80542
62.6811	2.1988
68.7841	0.758503
74.8872	0.582127
80.9902	0.619181
87.0933	0.946314
93.1963	1.14334
99.2994	0.780493
105.402	0.423388
111.506	0.0772284
117.609	0.00303768
123.712	2.44772e-05
129.815	4.02353e-08
135.918	1.34876e-11
142.021	9.22006e-16
148.124	1.28529e-20
154.227	3.65374e-26
160.33	2.11809e-32
166.433	2.50391e-39
172.536	6.03619e-47
178.639	2.9674e-55
184.742	2.97481e-64
190.845	6.0815e-74
196.948	2.53531e-84
203.051	2.15537e-95
209.154	3.73664e-107
215.257	1.32102e-119
221.361	9.52376e-133
227.464	1.40015e-146
233.567	4.19771e-161
239.67	2.56636e-176
245.773	3.19958e-192
251.876	8.13461e-209

## Sheet: WADE-TROSY
SensitivityGain	WADE-TROSY
-52.575	3.05991e-08
-46.4888	0.000814589
-40.4027	0.300005
-34.3165	1.67173
-28.2304	2.73777
-22.1443	4.05974
-16.0581	5.89183
-9.97198	11.2893
-3.88584	36.4259
2.2003	70.8162
8.28644	54.0828
14.3726	29.9022
20.4587	15.7313
26.5449	7.31559
32.631	0.839942
38.7171	0.00736629
44.8033	1.24483e-06
50.8894	2.77417e-12
56.9756	7.84991e-20
63.0617	2.8112e-29
69.1479	1.27377e-40
75.234	7.30221e-54
81.3201	5.29636e-69
87.4063	4.86029e-86
93.4924	5.64296e-105
99.5786	8.2892e-126
105.665	1.54056e-148
111.751	3.62249e-173
117.837	1.0777e-199
123.923	4.05645e-228
130.009	1.93177e-258
136.095	1.16393e-290
142.182	0
148.268	0
154.354	0
160.44	0
166.526	0
172.612	0
178.698	0
184.785	0
190.871	0
196.957	0
203.043	0
209.129	0
215.215	0
221.301	0
227.388	0
233.474	0
239.56	0
245.646	0
251.732	0
